# Supplementary material for: Cancer type-specific adverse events of immune checkpoint inhibitors: A systematic review and meta-analysis
Source: Heliyon. 2025 Jan 2;11(1):e41597. doi: 10.1016/j.heliyon.2024.e41597 (PMC11757769; doi:10.1016/j.heliyon.2024.e41597)
Supplement: Multimedia component 1 [file mmc1.xlsx]

## Sheet: Sheet1
TITLE	Author	Publication year	Study	NCT number	Trial name	Trial phase	Randomization of trial	Blinding method	Trial arm	Treatment line	Race	Drug name of immune checkpoint inhibitor	Target name	CTCAE version	Cancer location and cancer type	Cancer stage	Drug doses	Sample size	Total number of cancer patients receiving immune checkpoint inhibitor therapy	Number of patients with at least one treatment-related adverse event
Adjuvant Pembrolizumab versus Placebo in Resected Stage III Melanoma	Alexander M M Eggermont 1, Christian U Blank 1, Mario Mandala 1, Georgina V Long 1, Victoria Atkinson 1, Stéphane Dalle 1, Andrew Haydon 1, Mikhail Lichinitser 1, Adnan Khattak 1, Matteo S Carlino 1, Shahneen Sandhu 1, James Larkin 1, Susana Puig 1, Paolo A Ascierto 1, Piotr Rutkowski 1, Dirk Schadendorf 1, Rutger Koornstra 1, Leonel Hernandez-Aya 1, Michele Maio 1, Alfonsus J M van den Eertwegh …	2018	Alexander 2018	NCT02362594	Study of Pembrolizumab (MK-3475) Versus Placebo After Complete Resection of High-Risk Stage III Melanoma (MK-3475-054/1325-MG/KEYNOTE-054)	Phase 3	Randomized	Double (Participant, Investigator)	Experimental: Pembrolizumab Placebo Comparator: Placebo	Pembrolizumab 200 mg administered intravenously (IV) on Day 1 of each 21-day cycle Normal saline solution administered IV on Day 1 of each 21-day cycle	38 North America 341 Europe 111Australia/New Zealand 24 Other	Pembrolizumab	PD-1	NA	Melanoma	High-Risk Stage III	Pembrolizumab 200 mg administered intravenously (IV) on Day 1 of each 21-day cycle	1019	509	NA
Pembrolizumab versus investigator-choice chemotherapy for ipilimumab-refractory melanoma (KEYNOTE-002): a randomised, controlled, phase 2 trial	Antoni Ribas 1, Igor Puzanov 2, Reinhard Dummer 3, Dirk Schadendorf 4, Omid Hamid 5, Caroline Robert 6, F Stephen Hodi 7, Jacob Schachter 8, Anna C Pavlick 9, Karl D Lewis 10, Lee D Cranmer 11, Christian U Blank 12, Steven J O'Day 13, Paolo A Ascierto 14, April K S Salama 15, Kim A Margolin 16, Carmen Loquai 17, Thomas K Eigentler 18, Tara C Gangadhar 19, Matteo S Carlino 20, Sanjiv S Agarwala 21…	2015	Antoni 2015	NCT01704287	Study of Pembrolizumab (MK-3475) Versus Chemotherapy in Participants With Advanced Melanoma (MK-3475-002/P08719/KEYNOTE-002)	Phase 2	Randomized	Double (Participant, Investigator)	Experimental: Pembrolizumab 2 mg/kg Experimental: Pembrolizumab 10 mg/kg Active Comparator: Investigator-Choice Chemotherapy (ICC) Experimental: ICC→Pembrolizumab 2 mg/kg Experimental: ICC→Pembrolizumab 10 mg/kg	Experimental: Pembrolizumab 2 mg/kg Participants were initially randomized to receive pembrolizumab 2 mg/kg intravenously (IV) once every 3 weeks (Q3W). With Amendment 03, this dosing was discontinued and all study participants were to be treated with fixed-dose open label pembrolizumab 200 mg IV Q3W. Participants were to receive study drug until discontinuation due to progression of disease, tox…	NA	Pembrolizumab	PD-1	CTCAE 4.0	Malignant Melanoma	unresectable stage III or stage IV	Experimental: Pembrolizumab 2 mg/kg Participants were initially randomized to receive pembrolizumab 2 mg/kg intravenously (IV) once every 3 weeks (Q3W). With Amendment 03, this dosing was discontinued and all study participants were to be treated with fixed-dose open label pembrolizumab 200 mg IV Q3W. Participants were to receive study drug until discontinuation due to progression of disease, tox…	540	357	252
Nivolumab in previously untreated melanoma without BRAF mutation	Caroline Robert 1, Georgina V Long, Benjamin Brady, Caroline Dutriaux, Michele Maio, Laurent Mortier, Jessica C Hassel, Piotr Rutkowski, Catriona McNeil, Ewa Kalinka-Warzocha, Kerry J Savage, Micaela M Hernberg, Celeste Lebbé, Julie Charles, Catalin Mihalcioiu, Vanna Chiarion-Sileni, Cornelia Mauch, Francesco Cognetti, Ana Arance, Henrik Schmidt, Dirk Schadendorf, Helen Gogas, Lotta Lundgren-Erik…	2015	Caroline 2015	NCT01721772	Study of Nivolumab (BMS-936558) Compared With Dacarbazine in Untreated, Unresectable, or Metastatic Melanoma (CheckMate 066)	Phase 3	Randomized	Double (Participant, Investigator)	Experimental: Nivolumab, 3 mg/kg Active Comparator: Dacarbazine, 1000 mg/m^2	Experimental: Nivolumab, 3 mg/kg Participants received nivolumab, 3 mg/kg, solution administered Intravenously (IV) every 2 weeks until disease progression, discontinuation due to toxicity, withdrawal of consent, or study completion. Eligible participants may switch to nivolumab at 480mg every 4 weeks until documented disease progression, discontinuation, withdrawal of consent or the study ends. …	209 White 1 Other	Nivolumab	PD-1	CTCAE 4.0	Melanoma	Advanced	3 mg/kg	418	206	160
Pembrolizumab versus placebo as adjuvant therapy in completely resected stage IIB or IIC melanoma (KEYNOTE-716): a randomised, double-blind, phase 3 trial	Jason J Luke 1, Piotr Rutkowski 2, Paola Queirolo 3, Michele Del Vecchio 4, Jacek Mackiewicz 5, Vanna Chiarion-Sileni 6, Luis de la Cruz Merino 7, Muhammad A Khattak 8, Dirk Schadendorf 9, Georgina V Long 10, Paolo A Ascierto 11, Mario Mandala 12, Federica De Galitiis 13, Andrew Haydon 14, Reinhard Dummer 15, Jean-Jacques Grob 16, Caroline Robert 17, Matteo S Carlino 18, Peter Mohr 19, Andrew Pok…	2022	Jason 2022	NCT03553836	Safety and Efficacy of Pembrolizumab Compared to Placebo in Resected High-risk Stage II Melanoma (MK-3475-716/KEYNOTE-716)	Phase 3	Randomized	Double (Participant, Investigator)	Experimental: Pembrolizumab Placebo Comparator: Placebo	Experimental: Pembrolizumab Participants receive 200 mg pembrolizumab (2 mg/kg for a maximum of 200 mg in pediatric participants) by intravenous (IV) infusion once every 3 weeks (Q3W; 21-day cycles) for up to 17 cycles (up to ~1 year) in Part 1. Participants who complete the initial treatment of 17 cycles of pembrolizumab and experience disease recurrence may be eligible for re-challenge with pem…	1American Indian or Alaska Native 4Asian 4Black or African American 435White 1More than one race 42Unknown or Not Reported	Pembrolizumab	PD-1	CTCAE 4.0	Melanoma	Resected High-risk Stage II	200 mg pembrolizumab (2 mg/kg for a maximum of 200 mg in pediatric participants) by intravenous (IV) infusion once every 3 weeks	976	487	462
Adjuvant Pembrolizumab versus IFNα2b or Ipilimumab in Resected High-Risk Melanoma	Kenneth F Grossmann # 1, Megan Othus # 2, Sapna P Patel # 3, Ahmad A Tarhini 4, Vernon K Sondak 4, Michael V Knopp 5, Teresa M Petrella 6, Thach-Giao Truong 7, Nikhil I Khushalani 4, Justine V Cohen 8, Elizabeth I Buchbinder 9, Kari Kendra 5, Pauline Funchain 10, Karl D Lewis 11, Robert M Conry 12, Bartosz Chmielowski 13, Ragini R Kudchadkar 14, Douglas B Johnson 15, Hongli Li 2, James Moon 2, Ze…	2022	Kenneth 2022	NCT02506153	High-Dose Recombinant Interferon Alfa-2B, Ipilimumab, or Pembrolizumab in Treating Patients With Stage III-IV High Risk Melanoma That Has Been Removed by Surgery	Phase 3	Randomized	Double (Participant, Investigator)	Active Comparator: Arm I (high-dose recombinant interferon alfa-2B, ipilimumab) Experimental: Arm II (pembrolizumab)	INDUCTION THERAPY: Patients receive high-dose recombinant interferon alfa-2B intravenously (IV) over 20 minutes on days 1-5. Treatment repeats weekly for 4 weeks in the absence of disease progression or unacceptable toxicity. Or patients receive ipilimumab IV over 90 minutes on day 1. Treatment repeats every 3 weeks for a total of 4 cycles in the absence of disease progression or unacceptable tox…	NA	Ipilimumab, Pembrolizumab	PD-1/CTLA-4	CTCAE 5.0	Melanoma	Stage III-IV High Risk	Patients receive pembrolizumab IV over 30 minutes on day 1. Treatment repeats every 3 weeks for up to 52 weeks in the absence of disease progression or unacceptable toxicity.	1378	639+420	628+415
Atezolizumab with or without chemotherapy in metastatic urothelial cancer (IMvigor130): a multicentre, randomised, placebo-controlled phase 3 trial	Matthew D Galsky 1, José Ángel Arranz Arija 2, Aristotelis Bamias 3, Ian D Davis 4, Maria De Santis 5, Eiji Kikuchi 6, Xavier Garcia-Del-Muro 7, Ugo De Giorgi 8, Marina Mencinger 9, Kouji Izumi 10, Stefano Panni 11, Mahmut Gumus 12, Mustafa Özgüroğlu 13, Arash Rezazadeh Kalebasty 14, Se Hoon Park 15, Boris Alekseev 16, Fabio A Schutz 17, Jian-Ri Li 18, Dingwei Ye 19, Nicholas J Vogelzang 20, Sand…	2020	Matthew 2020	NCT02807636	Study of Atezolizumab as Monotherapy and in Combination With Platinum-Based Chemotherapy in Participants With Untreated Locally Advanced or Metastatic Urothelial Carcinoma (IMvigor130)	Phase 3	Randomized	Double (Participant, Investigator)	Experimental: Atezolizumab+Gemcitabine+Carboplatin/Cisplatin Placebo Comparator: Placebo+Gemcitabine+Carboplatin/Cisplatin Experimental: Atezolizumab Monotherapy	Drug: Atezolizumab Atezolizumab will be administered at a fixed dose of 1200 milligrams (mg) by intravenous (IV) infusion on Day 1 of each 21-day cycle until investigator-assessed disease progression per RECIST v1.1. In specific circumstances treatment may continue beyond disease progression. Other Name: Tecentriq Drug: Carboplatin Carboplatin will be administered at doses to achieve area under t…	260White 1Black or African American 94Asian 2American Indian or Alaska Native 1Native Hawaiian or other Pacific Islander 1Multiple races 3Unknown	Atezolizumab	PD-L1	CTCAE 4.0	Urothelial Carcinoma	Stage IIIB or IV	Atezolizumab will be administered at a fixed dose of 1200 milligrams (mg) by intravenous (IV) infusion on Day 1 of each 21-day cycle until investigator-assessed disease progression per RECIST v1.1. In specific circumstances treatment may continue beyond disease progression.	1214	359	329
Adjuvant Nivolumab in Resected Esophageal or Gastroesophageal Junction Cancer	Ronan J Kelly 1, Jaffer A Ajani 1, Jaroslaw Kuzdzal 1, Thomas Zander 1, Eric Van Cutsem 1, Guillaume Piessen 1, Guillermo Mendez 1, Josephine Feliciano 1, Satoru Motoyama 1, Astrid Lièvre 1, Hope Uronis 1, Elena Elimova 1, Cecile Grootscholten 1, Karen Geboes 1, Syed Zafar 1, Stephanie Snow 1, Andrew H Ko 1, Kynan Feeney 1, Michael Schenker 1, Piotr Kocon 1, Jenny Zhang 1, Lili Zhu 1, Ming Lei 1,…	2021	Ronan 2021	NCT02743494	An Investigational Immuno-therapy Study of Nivolumab or Placebo in Participants With Resected Esophageal or Gastroesophageal Junction Cancer (CheckMate 577)	Phase 3	Randomized	Double (Participant, Investigator)	Experimental: Nivolumab Placebo Comparator: Placebo	Nivolumab 240 mg Q2W for 8 cycles (16 weeks) followed by Nivolumab 480 mg Q4W for 9 cycles	432 White 7 Black or African American 83 Asian 10 Other	Nivolumab	PD-1	CTCAE 4.0	Esophageal or Gastroesophageal Junction Cancer	stage II or III	Nivolumab 240 mg Q2W for 8 cycles (16 weeks) followed by Nivolumab 480 mg Q4W for 9 cycles	794	532	510
Adjuvant atezolizumab versus placebo for patients with renal cell carcinoma at increased risk of recurrence following resection (IMmotion010): a multicentre, randomised, double-blind, phase 3 trial	Sumanta Kumar Pal 1, Robert Uzzo 2, Jose Antonio Karam 3, Viraj A Master 4, Frede Donskov 5, Cristina Suarez 6, Laurence Albiges 7, Brian Rini 8, Yoshihiko Tomita 9, Ariel Galapo Kann 10, Giuseppe Procopio 11, Francesco Massari 12, Matthew Zibelman 13, Igor Antonyan 14, Mahrukh Huseni 15, Debasmita Basu 16, Bo Ci 15, William Leung 15, Omara Khan 16, Sarita Dubey 15, Axel Bex 17	2022	Sumanta 2022	NCT03024996	A Study of Atezolizumab as Adjuvant Therapy in Participants With Renal Cell Carcinoma (RCC) at High Risk of Developing Metastasis Following Nephrectomy (IMmotion010)	Phase 3	Randomized	Double (Participant, Investigator)	Experimental: Atezolizumab Placebo Comparator: Placebo	Experimental: Atezolizumab Participants will receive atezolizumab 1200 milligrams (mg) intravenous (IV) infusion every 3 weeks (q3w) for 16 cycles (each cycle=21 days) or 1 year (whichever occurs first). Placebo Comparator: Placebo Participants will receive placebo matching to atezolizumab q3w for 16 cycles (each cycle=21 days) or 1 year (whichever occurs first).	NA	Atezolizumab	PD-L1	CTCAE 4.0	Renal Cell Carcinoma	High Risk of Developing Metastasis	Atezolizumab 1200 mg IV infusion q3w	778	390	373
Pembrolizumab Versus Placebo as Second-Line Therapy in Patients From Asia With Advanced Hepatocellular Carcinoma: A Randomized, Double-Blind, Phase III Trial	Shukui Qin 1, Zhendong Chen 2, Weijia Fang 3, Zhenggang Ren 4, Ruocai Xu 5, Baek-Yeol Ryoo 6, Zhiqiang Meng 7, Yuxian Bai 8, Xiaoming Chen 9 10, Xiufeng Liu 1, Juxiang Xiao 11, Gwo Fuang Ho 12, Yimin Mao 13, Xin Wang 14, Jieer Ying 15, Jianfeng Li 16, Wenyan Zhong 17, Yu Zhou 17, Abby B Siegel 18, Chunyi Hao 19	2022	Shukui 2022	NCT03062358	Study of Pembrolizumab (MK-3475) or Placebo Given With Best Supportive Care in Asian Participants With Previously Treated Advanced Hepatocellular Carcinoma (MK-3475-394/KEYNOTE-394)	Phase 3	Randomized	Double (Participant, Investigator)	Participants received 200 mg pembrolizumab by IV infusion on Day 1 of each 3-week cycle for up to 35 cycles of treatment plus BSC. Participants received placebo by IV infusion on Day 1 of each 3-week cycle for up to 35 cycles of treatment plus BSC.	Pembrolizumab + BSC, Placebo + BSC	300Asian	Pembrolizumab	PD-1	NA	Hepatocellular Carcinoma	Advanced	200 mg pembrolizumab by IV infusion on Day 1 of each 3-week cycle for up to 35 cycles of treatment plus BSC	453	299	200
Pembrolizumab monotherapy versus chemotherapy in platinum-pretreated, recurrent or metastatic nasopharyngeal cancer (KEYNOTE-122): an open-label, randomized, phase III trial	A T C Chan 1, V H F Lee 2, R-L Hong 3, M-J Ahn 4, W Q Chong 5, S-B Kim 6, G F Ho 7, P B Caguioa 8, N Ngamphaiboon 9, C Ho 10, M A S A Aziz 11, Q S Ng 12, C-J Yen 13, N Soparattanapaisarn 14, R K-C Ngan 15, S K Kho 16, M L A Tiambeng 17, T Yun 18, V Sriuranpong 19, A P Algazi 20, A Cheng 21, E Massarelli 22, R F Swaby 23, S Saraf 23, J Yuan 23, L L Siu 24	2022	A2022	NCT02611960	Study of Pembrolizumab (MK-3475) in Platinum Pre-treated Recurrent/Metastatic Nasopharyngeal Cancer (MK-3475-122/KEYNOTE-122)	Phase 3	Randomized	Open Label	Experimental: Pembrolizumab Active Comparator: Standard Treatment	Participants receive pembrolizumab 200 mg intravenously (IV) on Day 1 of each 3-week cycle (Q3W) until progressive disease (PD) or unacceptable toxicity for a maximum of up to 35 cycles (up to approximately 2 years). Eligible participants who stop pembrolizumab with Stable Disease (SD) or better but progress after discontinuation may be able to initiate a second course of pembrolizumab 200 mg Q3W…	110Asian+7White	Pembrolizumab	PD-1	CTCAE 4.0	Nasopharyngeal cancer	Platinum-pretreated, recurrent or metastatic	200 mg	233	116	113
Cemiplimab monotherapy for first-line treatment of advanced non-small-cell lung cancer with PD-L1 of at least 50%: a multicentre, open-label, global, phase 3, randomised, controlled trial	Ahmet Sezer 1, Saadettin Kilickap 2, Mahmut Gümüş 3, Igor Bondarenko 4, Mustafa Özgüroğlu 5, Miranda Gogishvili 6, Haci M Turk 7, Irfan Cicin 8, Dmitry Bentsion 9, Oleg Gladkov 10, Philip Clingan 11, Virote Sriuranpong 12, Naiyer Rizvi 13, Bo Gao 14, Siyu Li 14, Sue Lee 14, Kristina McGuire 15, Chieh-I Chen 14, Tamta Makharadze 16, Semra Paydas 17, Marina Nechaeva 18, Frank Seebach 15, David M We…	2021	Ahmet 2021	NCT03088540	Study of REGN 2810 Compared to Platinum-Based Chemotherapies in Participants With Metastatic Non-Small Cell Lung Cancer (NSCLC)	Phase 3	Randomized	Open Label	Active Comparator: Standard-of-care chemotherapy Experimental: cemiplimab	Active Comparator: Standard-of-care chemotherapy Standard-of-care chemotherapy will administered from these options: Doses of Paclitaxel + cisplatin OR Doses Paclitaxel + carboplatin OR Doses Gemcitabine + cisplatin or Doses Gemcitabine + carboplatin OR Doses Pemetrexed + cisplatin followed by optional pemetrexed maintenance OR Doses Pemetrexed + carboplatin followed by optional pemetrexed mainte…	275 Europe 39 Asia 42 Rest of the world	cemiplimab	PD-L1	CTCAE 4.03	Non-small-cell Lung Carcinoma	Metastatic	Active Comparator: Standard-of-care chemotherapy Standard-of-care chemotherapy will administered from these options: Doses of Paclitaxel + cisplatin OR Doses Paclitaxel + carboplatin OR Doses Gemcitabine + cisplatin or Doses Gemcitabine + carboplatin OR Doses Pemetrexed + cisplatin followed by optional pemetrexed maintenance OR Doses Pemetrexed + carboplatin followed by optional pemetrexed mainte…	712	355	204
Impact of Pembrolizumab Versus Chemotherapy as Second-Line Therapy for Advanced Esophageal Cancer on Health-Related Quality of Life in KEYNOTE-181	Antoine Adenis 1, Amit S Kulkarni 2, Gustavo C Girotto 3, Christelle de la Fouchardiere 4, Helene Senellart 5, Hanneke W M van Laarhoven 6, Wasat Mansoor 7, Raed Al-Rajabi 8, Josephine Norquist 2, Mayur Amonkar 2, Shailaja Suryawanshi 2, Pooja Bhagia 2, Jean-Philippe Metges 9	2022	Antoine 2022	NCT02564263	Study of Pembrolizumab (MK-3475) Versus Investigator's Choice Standard Therapy for Participants With Advanced Esophageal/Esophagogastric Junction Carcinoma That Progressed After First-Line Therapy (MK-3475-181/KEYNOTE-181)	Phase 3	Randomized	Open Label	Experimental: Pembrolizumab Active Comparator: Chemotherapy	Experimental: Pembrolizumab Participants received pembrolizumab 200 mg, intravenously (IV) on Day 1 of every 21-day (3-week) cycle for up to 35 administrations (up to approximately 25 months). Active Comparator: Chemotherapy Participants received Investigator's choice of paclitaxel 80-100 mg/m^2 IV on Days 1, 8, and 15 of every 28-day (4-week) cycle, OR docetaxel 75 mg/m^2 IV on Day 1 of every 21…	126 Asian 3 Black or African American 179 White 2 More than one race 4 Unknown	pembrolizumab	PD-1	NA	Esophageal Carcinoma Esophagogastric Junction Carcinoma	Advanced	200 mg IV on Day 1 of every 21-day (3-week) cycle for up to 35 administrations (up to approximately 25 months).	628	314	300
Pembrolizumab monotherapy for the treatment of high-risk non-muscle-invasive bladder cancer unresponsive to BCG (KEYNOTE-057): an open-label, single-arm, multicentre, phase 2 study	Arjun V Balar 1, Ashish M Kamat 2, Girish S Kulkarni 3, Edward M Uchio 4, Joost L Boormans 5, Mathieu Roumiguié 6, Laurence E M Krieger 7, Eric A Singer 8, Dean F Bajorin 9, Petros Grivas 10, Ho Kyung Seo 11, Hiroyuki Nishiyama 12, Badrinath R Konety 13, Haojie Li 14, Kijoeng Nam 14, Ekta Kapadia 14, Tara Frenkl 14, Ronald de Wit 5	2021	Arjun 2021	NCT02625961	Study of Pembrolizumab (MK-3475) and Pembrolizumab With Other Investigational Agents in Participants With High Risk Non-muscle Invasive Bladder Cancer (MK-3475-057/KEYNOTE-057)	Phase 2	Randomized	Open Label	Experimental: Pembrolizumab Experimental: Pembrolizumab coformulation	Participants receive pembrolizumab, 200 mg, intravenously, every 3 weeks (Q3W) for up to 24 months. Participants receive either pembrolizumab/vibostolimab or favezelimab/pembrolizumab coformulation intravenously Q3W for up to 24 months	NA	Pembrolizumab	PD-1	CTCAE 4.0	Bladder Cancer	BCG-unresponsive high-risk non-muscle-invasive	200 mg intravenously every 3 weeks for up to 24 months	248	101	67
Tislelizumab Versus Docetaxel in Patients With Previously Treated Advanced NSCLC (RATIONALE-303): A Phase 3, Open-Label, Randomized Controlled Trial	Caicun Zhou 1, Dingzhi Huang 2, Yun Fan 3, Xinmin Yu 3, Yunpeng Liu 4, Yongqian Shu 5, Zhiyong Ma 6, Ziping Wang 7, Ying Cheng 8, Jie Wang 9, Sheng Hu 10, Zhihua Liu 11, Elena Poddubskaya 12, Umut Disel 13, Andrey Akopov 14, Mikhail Dvorkin 15, Wenjuan Zheng 16, Yiyuan Ma 16, Yan Wang 16, Songzi Li 17, Cunjing Yu 16, Gareth Rivalland 18	2022	Caicun 2022	NCT03358875	Comparison of Efficacy and Safety of Anti-PD-1 Antibody BGB-A317 Versus Docetaxel as Treatment in the Second- or Third-line Setting in Participants With NSCLC	Phase 3	Randomized	Open Label	Experimental: BGB-A317 100 mg per vial, 200mg intravenous (IV), Q3W Experimental: Docetaxel 75 mg/m2 IV Q3W	Experimental: BGB-A317 100 mg per vial, 200mg intravenous (IV), Q3W Experimental: Docetaxel 75 mg/m2 IV Q3W	424Asian, 93White or Caucasian, 18not reported	Tislelizumab	PD-1	CTCAE 4.03	Non-small Cell Lung Cancer	Stage IIIB or IV	Experimental: BGB-A317 100 mg per vial, 200mg intravenous (IV), Q3W Experimental: Docetaxel 75 mg/m2 IV Q3W	805	534	517
Pembrolizumab versus Ipilimumab in Advanced Melanoma	Caroline Robert 1, Jacob Schachter, Georgina V Long, Ana Arance, Jean Jacques Grob, Laurent Mortier, Adil Daud, Matteo S Carlino, Catriona McNeil, Michal Lotem, James Larkin, Paul Lorigan, Bart Neyns, Christian U Blank, Omid Hamid, Christine Mateus, Ronnie Shapira-Frommer, Michele Kosh, Honghong Zhou, Nageatte Ibrahim, Scot Ebbinghaus, Antoni Ribas; KEYNOTE-006 investigators	2015	Caroline 2015	NCT01866319	Study to Evaluate the Safety and Efficacy of Two Different Dosing Schedules of Pembrolizumab (MK-3475) Compared to Ipilimumab in Participants With Advanced Melanoma (MK-3475-006/KEYNOTE-006)	Phase 3	Randomized	Open Label	Experimental: Ipilimumab Experimental: Pembrolizumab Q2W Active Comparator: Pembrolizumab Q3W	Biological: Ipilimumab 3 mg/kg IV Q3W. Biological: Pembrolizumab 10 mg/kg IV, administered Q2W or Q3W based upon randomization. Biological: Pembrolizumab 10 mg/kg IV, administered Q2W or Q3W based upon randomization.	NA	Pembrolizumab/Ipilimumab	PD-1/CTLA-4	CTCAE 4.0	Melanoma	Advanced	Biological: Ipilimumab 3 mg/kg IV Q3W. Biological: Pembrolizumab 10 mg/kg IV, administered Q2W or Q3W based upon randomization. Biological: Pembrolizumab 10 mg/kg IV, administered Q2W or Q3W based upon randomization.	834	834	632
ARCTIC: durvalumab with or without tremelimumab as third-line or later treatment of metastatic non-small-cell lung cancer	D Planchard 1, N Reinmuth 2, S Orlov 3, J R Fischer 4, S Sugawara 5, S Mandziuk 6, D Marquez-Medina 7, S Novello 8, Y Takeda 9, R Soo 10, K Park 11, M McCleod 12, S L Geater 13, M Powell 14, R May 14, U Scheuring 15, P Stockman 15, D Kowalski 16	2020	D Planchard2020	NCT02352948	A Global Study to Assess the Effects of MEDI4736 (Durvalumab), Given as Monotherapy or in Combination With Tremelimumab Determined by PD-L1 Expression Versus Standard of Care in Patients With Locally Advanced or Metastatic Non Small Cell Lung Cancer (ARCTIC)	Phase 3	Randomized	Open Label	Experimental: MEDI4736 (durvalumab) monotherapy in Sub-study A Active Comparator: Standard of Care in Sub-study A Experimental: MEDI4736 (durvalumab) + tremelimumab in Sub-study B Active Comparator: Standard of Care in Sub-study B Experimental: MEDI4736 (durvalumab) monotherapy in Sub-study B Experimental: tremelimumab in Sub-study B	Drug: MEDI4736 (durvalumab) MEDI4736 (durvalumab) treatment by intravenous infusion Drug: Vinorelbine Vinorelbine by intravenous infusion. Administered at a dose of 30 mg/m2 iv on Days 1, 8, 15 and 22 of a 28-day cycle. Drug: Gemcitabine Gemcitabine by intravenous infusion. Administered at a dose of 1000 mg/m2 iv over 30 minutes on Days 1, 8, and 15 of a 28-day cycle. Drug: Erlotinib Erlotinib ad…	22+34+16 Asian 3 Black or African American 40+79+43 White 1 Unknown 1 Other	MEDI4736 (durvalumab) tremelimumab (anti-CTLA4)	PD-L1/CTLA-4	NA	Non - Small Cell Lung Cancer NSCLC	Locally Advanced or Metastatic	MEDI4736 (durvalumab) by intravenous infusion. Sub-study A for patients with PD-L1 positive tumors. tremelimumab by intravenous infusion. Sub-study B for patients with PD-L1 negative tumors.	597	239	220
Second-line nivolumab in relapsed small-cell lung cancer: CheckMate 331	D R Spigel 1, D Vicente 2, T E Ciuleanu 3, S Gettinger 4, S Peters 5, L Horn 6, C Audigier-Valette 7, N Pardo Aranda 8, O Juan-Vidal 9, Y Cheng 10, H Zhang 11, M Shi 12, A Luft 13, J Wolf 14, S Antonia 15, K Nakagawa 16, J Fairchild 17, C Baudelet 18, D Pandya 19, P Doshi 20, H Chang 21, M Reck 22	2021	D R Spigel2021	NCT02481830	Effectiveness Study of Nivolumab Compared to Chemotherapy in Patients With Relapsed Small-cell Lung Cancer (CheckMate331)	Phase 3	Randomized	Open Label	Experimental: Arm A Nivolumab Active Comparator: Arm B Chemotherapy Topotecan Active Comparator: Arm B Chemotherapy Amrubicin	Experimental: Arm A Nivolumab Nivolumab intravenous infusion as specified Active Comparator: Arm B Chemotherapy Topotecan Topotecan as specified Active Comparator: Arm B Chemotherapy Amrubicin Amrubicin intravenous infusion as specified (upon investigator's choice, where locally approved for 2nd line SCLC treatment)	70Asian 1Black or African American 211White 2Unknown	Nivolumab	PD-1	CTCAE 4.03	Lung Cancer	Relapsed	240mg	803	284	156
First-Line Nivolumab in Stage IV or Recurrent Non-Small-Cell Lung Cancer	David P Carbone 1, Martin Reck 1, Luis Paz-Ares 1, Benjamin Creelan 1, Leora Horn 1, Martin Steins 1, Enriqueta Felip 1, Michel M van den Heuvel 1, Tudor-Eliade Ciuleanu 1, Firas Badin 1, Neal Ready 1, T Jeroen N Hiltermann 1, Suresh Nair 1, Rosalyn Juergens 1, Solange Peters 1, Elisa Minenza 1, John M Wrangle 1, Delvys Rodriguez-Abreu 1, Hossein Borghaei 1, George R Blumenschein Jr 1, Liza C Vil…	2017	David 2017	NCT02041533	An Open-Label, Randomized, Phase 3 Trial of Nivolumab Versus Investigator's Choice Chemotherapy as First-Line Therapy for Stage IV or Recurrent PD-L1+ Non-Small Cell Lung Cancer (CheckMate 026)	Phase 3	Randomized	Open Label	Experimental: Arm A: Nivolumab subjects Active Comparator: Arm B: Investigator's Choice Chemotherapy	Experimental: Arm A: Nivolumab subjects Nivolumab solution for Injection 3 mg/kg Intravenous every 2 weeks until disease progression, discontinuation due to unacceptable toxicity, withdrawal of consent or study closure Active Comparator: Arm B: Investigator's Choice Chemotherapy Investigator's Choice Chemotherapy administered in 3-week cycles up to a maximum of 6 cycles of Intravenous injection u…	228 White 6 Black or African American 30 Asian 1 American Indian or Alaska Native 6 Other	Nivolumab	PD-1	CTCAE 4.0	Non-Small-Cell Lung Cancer	Stage IV or Recurrent	3 mg per kilogram of body weight once every 2 weeks	541	267	190
Effect of Nivolumab vs Bevacizumab in Patients With Recurrent Glioblastoma: The CheckMate 143 Phase 3 Randomized Clinical Trial	David A Reardon 1, Alba A Brandes 2, Antonio Omuro 3, Paul Mulholland 4, Michael Lim 5, Antje Wick 6, Joachim Baehring 7, Manmeet S Ahluwalia 8, Patrick Roth 9, Oliver Bähr 10, Surasak Phuphanich 11, Juan Manuel Sepulveda 12, Paul De Souza 13, Solmaz Sahebjam 14, Michael Carleton 15, Kay Tatsuoka 15, Corina Taitt 15, Ricardo Zwirtes 15, John Sampson 16, Michael Weller 9	2020	David 2020	NCT02017717	A Study of the Effectiveness and Safety of Nivolumab Compared to Bevacizumab and of Nivolumab With or Without Ipilimumab in Glioblastoma Patients (CheckMate 143)	Phase 3	Randomized	Open Label	Experimental: Arm N:Nivolumab Experimental: Arm N + I:Nivolumab + Ipilimumab Active Comparator: Arm B: Bevacizumab	Experimental: Arm N:Nivolumab Cohort 1, 1c, 1d and 2: Nivolumab specified dose on specified days Experimental: Arm N + I:Nivolumab + Ipilimumab Cohort 1: Nivolumab specified dose on specified days + Ipilimumab specified dose on specified days, then Nivolumab specified dose on specified days Cohort 1b: Nivolumab specified dose on specified days + Ipilimumab specified dose on specified days, then N…	2 Asian 4 Black or African American 184 White 4 Other	Nivolumab	PD-1	CTCAE 4.0	Glioblastoma	Recurrent	3 mg/kg every 2 weeks	529	184	103
Safety, Efficacy, and Patient-Reported Health-Related Quality of Life and Symptom Burden with Nivolumab in Patients with Advanced Non-Small Cell Lung Cancer, Including Patients Aged 70 Years or Older or with Poor Performance Status (CheckMate 153)	David R Spigel 1, Michael McCleod 2, Robert M Jotte 3, Lawrence Einhorn 4, Leora Horn 5, David M Waterhouse 6, Ben Creelan 7, Sunil Babu 8, Natasha B Leighl 9, Jason C Chandler 10, Felix Couture 11, George Keogh 12, Glenwood Goss 13, Davey B Daniel 14, Edward B Garon 15, Lee S Schwartzberg 10, Rohini Sen 16, Beata Korytowsky 17, Ang Li 17, Nivedita Aanur 17, Maen A Hussein 18	2020	David 2020	NCT02066636	A Safety Trial of Nivolumab in Patients With Advanced or Metastatic Non-Small Cell Lung Cancer Who Have Progressed During or After Receiving At Least One Prior Chemotherapy Regimen (CheckMate153)	Phase 3	Randomized	Open Label	Experimental: Cohort A: Nivolumab Experimental: Cohort B: Nivolumab	Experimental: Cohort A: Nivolumab Nivolumab 3 mg/kg solution intravenous infusion over 30 minutes every two weeks until disease progression, unacceptable toxicity, or withdrawal of informed consent Experimental: Cohort B: Nivolumab Nivolumab 3 mg/kg solution intravenous infusion over 30 minutes every two weeks until 1 year (52 weeks). Discontinue treatment and at progression, retreatment allowed	5 American Indian or Alaska Native 42 Asian 2 Native Hawaiian or Other Pacific Islander 105 Black or African American 1266 White 8 Unknown	Nivolumab	PD-1	CTCAE 4.0	Non Small Cell Lung Cancer (NSCLC)	Advanced or Metastatic	Experimental: Cohort A: Nivolumab Nivolumab 3 mg/kg solution intravenous infusion over 30 minutes every two weeks until disease progression, unacceptable toxicity, or withdrawal of informed consent Experimental: Cohort B: Nivolumab Nivolumab 3 mg/kg solution intravenous infusion over 30 minutes every two weeks until 1 year (52 weeks). Discontinue treatment and at progression, retreatment allowed	1428	1428	NA
Pembrolizumab for the treatment of non-small-cell lung cancer	Edward B Garon 1, Naiyer A Rizvi, Rina Hui, Natasha Leighl, Ani S Balmanoukian, Joseph Paul Eder, Amita Patnaik, Charu Aggarwal, Matthew Gubens, Leora Horn, Enric Carcereny, Myung-Ju Ahn, Enriqueta Felip, Jong-Seok Lee, Matthew D Hellmann, Omid Hamid, Jonathan W Goldman, Jean-Charles Soria, Marisa Dolled-Filhart, Ruth Z Rutledge, Jin Zhang, Jared K Lunceford, Reshma Rangwala, Gregory M Lubiniecki…	2015	Edward 2015	NCT01295827	Study of Pembrolizumab (MK-3475) in Participants With Progressive Locally Advanced or Metastatic Carcinoma, Melanoma, or Non-small Cell Lung Carcinoma (P07990/MK-3475-001/KEYNOTE-001) (KEYNOTE-001)	Phase 1	Randomized	Open Label	Experimental: Solid Tumors: Pembrolizumab 1 mg/kg Q2W (Part A) Experimental: Solid Tumors: Pembrolizumab 3 mg/kg Q2W (Part A) Experimental: Solid Tumors: Pembrolizumab 10 mg/kg Q2W (Parts A+A1) Experimental: Solid Tumors: Pembrolizumab Titration Cohort 1 Q3W (Part A2) Experimental: Solid Tumors: Pembrolizumab Titration Cohort 2 Q3W (Part A2) Experimental: Solid Tumors: Pembrolizumab Titration Coh…	Experimental: Solid Tumors: Pembrolizumab 1 mg/kg Q2W (Part A) Experimental: Solid Tumors: Pembrolizumab 3 mg/kg Q2W (Part A) Experimental: Solid Tumors: Pembrolizumab 10 mg/kg Q2W (Parts A+A1) Experimental: Solid Tumors: Pembrolizumab Titration Cohort 1 Q3W (Part A2) Experimental: Solid Tumors: Pembrolizumab Titration Cohort 2 Q3W (Part A2) Experimental: Solid Tumors: Pembrolizumab Titration Coh…	10+71Asian 1+1Native Hawaiian or Other Pacific Islander 5+20Black or African American 649+464White 2+2More than one race	Pembrolizumab	PD-1	CTCAE 4.0	Cancer, Solid Tumor	Locally Advanced or Metastatic	Experimental: Solid Tumors: Pembrolizumab 1 mg/kg Q2W (Part A) Experimental: Solid Tumors: Pembrolizumab 3 mg/kg Q2W (Part A) Experimental: Solid Tumors: Pembrolizumab 10 mg/kg Q2W (Parts A+A1) Experimental: Solid Tumors: Pembrolizumab Titration Cohort 1 Q3W (Part A2) Experimental: Solid Tumors: Pembrolizumab Titration Cohort 2 Q3W (Part A2) Experimental: Solid Tumors: Pembrolizumab Titration Coh…	1260	495	NA
Avelumab alone or in combination with chemotherapy versus chemotherapy alone in platinum-resistant or platinum-refractory ovarian cancer (JAVELIN Ovarian 200): an open-label, three-arm, randomised, phase 3 study	Eric Pujade-Lauraine 1, Keiichi Fujiwara 2, Jonathan A Ledermann 3, Amit M Oza 4, Rebecca Kristeleit 3, Isabelle-Laure Ray-Coquard 5, Gary E Richardson 6, Cristiana Sessa 7, Kan Yonemori 8, Susana Banerjee 9, Alexandra Leary 10, Anna V Tinker 11, Kyung Hae Jung 12, Radoslaw Madry 13, Sang-Yoon Park 14, Charles K Anderson 15, Fabian Zohren 16, Ross A Stewart 17, Caimiao Wei 18, Samuel S Dychter 17…	2021	Eric 2021	NCT02580058	A Study Of Avelumab Alone Or In Combination With Pegylated Liposomal Doxorubicin Versus Pegylated Liposomal Doxorubicin Alone In Patients With Platinum Resistant/Refractory Ovarian Cancer (JAVELIN Ovarian 200)	Phase 3	Randomized	Open Label	Experimental: avelumab Experimental: avelumab plus pegylated liposomal doxorubicin (PLD) Arm B: avelumab plus PLD Arm C: PLD alone	Biological: avelumab 10 mg/kg will be given as a 1 hour intravenous infusion (IV) every 2 weeks (Q2W) in 4 week cycles Biological: avelumab 10 mg/kg will be given as a 1 hour intravenous infusion (IV) every 2 weeks (Q2W) in 4 week cycles Drug: PLD PLD (Arm B, Arm C) 40 mg/m2 will be given as a 1 hour IV infusion every 4 weeks (Q4W) in 4 week cycles Other Name: doxorubicin, caelyx Drug: PLD PLD (A…	2Black or African American 34Asian 1Native Hawaiian or Other Pacific Islander 148White 1Other 2Unknown	Avelumab	PD-L1	CTCAE 4.03	Ovarian Cancer	Platinum Resistant/Refractory	10 mg/kg will be given as a 1 hour intravenous infusion (IV) every 2 weeks (Q2W) in 4 week cycles	566	187	135
Pembrolizumab versus investigator-choice chemotherapy for metastatic triple-negative breast cancer (KEYNOTE-119): a randomised, open-label, phase 3 trial	Eric P Winer 1, Oleg Lipatov 2, Seock-Ah Im 3, Anthony Goncalves 4, Eva Muñoz-Couselo 5, Keun Seok Lee 6, Peter Schmid 7, Kenji Tamura 8, Laura Testa 9, Isabell Witzel 10, Shoichiro Ohtani 11, Nicholas Turner 12, Stefania Zambelli 13, Nadia Harbeck 14, Fabrice Andre 15, Rebecca Dent 16, Xuan Zhou 17, Vassiliki Karantza 17, Jaime Mejia 17, Javier Cortes 5; KEYNOTE-119 investigators	2021	Eric 2021	NCT02555657	Study of Single Agent Pembrolizumab (MK-3475) Versus Single Agent Chemotherapy for Metastatic Triple Negative Breast Cancer (MK-3475-119/KEYNOTE-119)	Phase 3	Randomized	Open Label	Experimental: Pembrolizumab Active Comparator: Chemotherapy	Experimental: Pembrolizumab Participants receive pembrolizumab 200 mg intravenously (IV) every 3 weeks (Q3W) for up to 35 administrations (up to ~2 years). Qualified participants who receive first course of pembrolizumab but continue to experience disease progression may, at investigator's discretion, initiate a second course of pembrolizumab at 200 mg IV Q3W for up to 17 administrations (up to ~…	4American Indian or Alaska Native 87Asian 13Black or African American 183White 12More than one race 13Unknown or Not Reported	pembrolizumab	PD-1	CTCAE 4.0	Triple Negative Breast Cancer	Metastatic	200 mg intravenously (IV) every 3 weeks (Q3W) for up to 35 administrations (up to ~2 years)	622	309	259
Pembrolizumab versus methotrexate, docetaxel, or cetuximab for recurrent or metastatic head-and-neck squamous cell carcinoma (KEYNOTE-040): a randomised, open-label, phase 3 study	Ezra E W Cohen 1, Denis Soulières 2, Christophe Le Tourneau 3, José Dinis 4, Lisa Licitra 5, Myung-Ju Ahn 6, Ainara Soria 7, Jean-Pascal Machiels 8, Nicolas Mach 9, Ranee Mehra 10, Barbara Burtness 11, Pingye Zhang 12, Jonathan Cheng 12, Ramona F Swaby 12, Kevin J Harrington 13; KEYNOTE-040 investigators	2019	Ezra2019	NCT02252042	Pembrolizumab (MK-3475) Versus Standard Treatment for Recurrent or Metastatic Head and Neck Cancer (MK-3475-040/KEYNOTE-040)	Phase 3	Randomized	Open Label	Experimental: Pembroliziumab Active Comparator: Active Comparator	Experimental: Pembroliziumab Participants receive pembrolizumab 200 mg intravenous (IV) on Day 1 of each 3-week cycle. Active Comparator: Active Comparator Participants receive methotrexate 40 mg/m^2 IV (may be escalated to 60 mg/m^2 maximum dose) on Days 1, 8, and 15 of each 3-week cycle; or docetaxel 75 mg/m^2 IV on Day 1 of each 3- week cycle; or cetuximab 400 mg/m^2 IV loading dose on Day 1 a…	15Asian 3Black or African American 207White 4More than one race 16Unknown or Not Reported	pembrolizumab	PD-1	CTCAE 4.0	Head and Neck Squamous Cell Cancer	Recurrent or Metastatic	Participants receive pembrolizumab 200 mg intravenous (IV) on Day 1 of each 3-week cycle.	495	247	NA
Avelumab versus docetaxel in patients with platinum-treated advanced non-small-cell lung cancer (JAVELIN Lung 200): an open-label, randomised, phase 3 study	Fabrice Barlesi 1, Johan Vansteenkiste 2, David Spigel 3, Hidenobu Ishii 4, Marina Garassino 5, Filippo de Marinis 6, Mustafa Özgüroğlu 7, Aleksandra Szczesna 8, Andreas Polychronis 9, Ruchan Uslu 10, Maciej Krzakowski 11, Jong-Seok Lee 12, Luana Calabrò 13, Osvaldo Arén Frontera 14, Barbara Ellers-Lenz 15, Marcis Bajars 16, Mary Ruisi 16, Keunchil Park 17	2018	Fabrice 2018	NCT02395172	Avelumab in Non-Small Cell Lung Cancer (JAVELIN Lung 200)	Phase 3	Randomized	Open Label	Experimental: Avelumab Active Comparator: Docetaxel	Participants received 10 milligrams per kilogram (mg/kg) of avelumab as a 1-hour intravenous infusion once every 2 weeks until confirmed disease progression, significant clinical deterioration, unacceptable toxicity, or any criterion for withdrawal from the study or Investigational Medicinal Product (IMP) as defined in the study protocol was fulfilled. Participants received 75 mg per square meter…	102Asian 1Native Hawaiian or Other Pacific Islande 5Black or African American 273White 14Not collected at the site 1Other	Avelumab	PD-L1	CTCAE 4.03	Carcinoma, Non-Small-Cell Lung	Advanced	Participants received 10 milligrams per kilogram (mg/kg) of avelumab as a 1-hour intravenous infusion once every 2 weeks until confirmed disease progression, significant clinical deterioration, unacceptable toxicity, or any criterion for withdrawal from the study or Investigational Medicinal Product (IMP) as defined in the study protocol was fulfilled.	792	393	375
Five-Year Outcomes With Pembrolizumab Versus Chemotherapy as First-Line Therapy in Patients With Non-Small-Cell Lung Cancer and Programmed Death Ligand-1 Tumor Proportion Score ≥ 1% in the KEYNOTE-042 Study	Gilberto de Castro Jr 1, Iveta Kudaba 2, Yi-Long Wu 3, Gilberto Lopes 4, Dariusz M Kowalski 5, Hande Z Turna 6, Christian Caglevic 7, Li Zhang 8, Boguslawa Karaszewska 9, Konstantin K Laktionov 10, Vichien Srimuninnimit 11, Igor Bondarenko 12, Kaoru Kubota 13, Rinee Mukherjee 14, Jianxin Lin 14, Fabricio Souza 14, Tony S K Mok 15, Byoung Chul Cho 16	2022	Gilberto 2022	NCT02220894	Study of Pembrolizumab (MK-3475) Versus Platinum-Based Chemotherapy for Participants With Programmed Cell Death-Ligand 1 (PD-L1)-Positive Advanced or Metastatic Non-Small Cell Lung Cancer (MK-3475-042/KEYNOTE-042)	Phase 3	Randomized	Open Label	Experimental: Pembrolizumab Active Comparator: SOC Treatment	Experimental: Pembrolizumab Participants receive pembrolizumab 200 mg intravenous (IV) on Day 1 of every 21-day cycle (every 3 weeks, or Q3W) for up to 35 treatments. Active Comparator: SOC Treatment Participants receive carboplatin target dose Area Under Curve (AUC) 5 (maximum dose 750 mg) or AUC 6 (maximum dose 900 mg) + paclitaxel 200 mg/m^2 IV on Day 1 of every 21-day cycle (Q3W) for a maximu…	10American Indian or Alaska Native 189Asian 10Black or African American 398White 30More than one race	Pembrolizumab	PD-1	NA	Non-small Cell Lung Cancer	Programmed Cell Death-Ligand 1 (PD-L1)-Positive Advanced or Metastatic	Participants receive pembrolizumab 200 mg intravenous (IV) on Day 1 of every 21-day cycle (every 3 weeks, or Q3W) for up to 35 treatments.	1274	637	406
Nivolumab versus Docetaxel in Advanced Nonsquamous Non-Small-Cell Lung Cancer	Hossein Borghaei 1, Luis Paz-Ares, Leora Horn, David R Spigel, Martin Steins, Neal E Ready, Laura Q Chow, Everett E Vokes, Enriqueta Felip, Esther Holgado, Fabrice Barlesi, Martin Kohlhäufl, Oscar Arrieta, Marco Angelo Burgio, Jérôme Fayette, Hervé Lena, Elena Poddubskaya, David E Gerber, Scott N Gettinger, Charles M Rudin, Naiyer Rizvi, Lucio Crinò, George R Blumenschein Jr, Scott J Antonia, Céc…	2015	Hossein 2015	NCT01673867	Study of BMS-936558 (Nivolumab) Compared to Docetaxel in Previously Treated Metastatic Non-squamous NSCLC (CheckMate057)	Phase 3	Randomized	Open Label	Experimental: Arm A: Nivolumab Active Comparator: Arm B: Docetaxel	Experimental: Arm A: Nivolumab Nivolumab 3 mg/kg solution intravenously (IV) every 2 weeks until documented disease progression, discontinuation due to toxicity, withdrawal of consent or the study ends. Eligible patients may receive nivolumab at 480mg every 4 weeks until documented disease progression, discontinuation, withdrawal of consent or the study ends. Active Comparator: Arm B: Docetaxel D…	1American Indian or Alaska Native 9Asian 7Black or African American 267White 6Other	Nivolumab	PD-1	CTCAE 4.0	Non-Squamous Cell Non-small Cell Lung Cancer	Metastatic	Nivolumab 3 mg/kg solution intravenously (IV) every 2 weeks until documented disease progression, discontinuation due to toxicity, withdrawal of consent or the study ends. Eligible patients may receive nivolumab at 480mg every 4 weeks until documented disease progression, discontinuation, withdrawal of consent or the study ends.	582	287	283
Nivolumab versus chemotherapy in patients with advanced melanoma who progressed after anti-CTLA-4 treatment (CheckMate 037): a randomised, controlled, open-label, phase 3 trial	Jeffrey S Weber 1, Sandra P D'Angelo 2, David Minor 3, F Stephen Hodi 4, Ralf Gutzmer 5, Bart Neyns 6, Christoph Hoeller 7, Nikhil I Khushalani 8, Wilson H Miller Jr 9, Christopher D Lao 10, Gerald P Linette 11, Luc Thomas 12, Paul Lorigan 13, Kenneth F Grossmann 14, Jessica C Hassel 15, Michele Maio 16, Mario Sznol 17, Paolo A Ascierto 18, Peter Mohr 19, Bartosz Chmielowski 20, Alan Bryce 21, In…	2015	Jeffrey 2015	NCT01721746	A Study to Compare BMS-936558 to the Physician's Choice of Either Dacarbazine or Carboplatin and Paclitaxel in Advanced Melanoma Patients That Have Progressed Following Anti-CTLA-4 Therapy (CheckMate 037)	Phase 3	Randomized	Open Label	Experimental: BMS-936558 3 mg/kg (IV) Active Comparator: Investigator's Choice (Dacarbazine or Carboplatin+Paclitaxel)	Experimental: BMS-936558 3 mg/kg (IV) BMS-936558 3 mg/kg solution for injection by intravenous (IV), every 2 weeks until documented disease progression, discontinuation due to toxicity, withdrawal of consent or the study ends Active Comparator: Investigator's Choice (Dacarbazine or Carboplatin+Paclitaxel) Dacarbazine: 1000mg/m2, Powder for IV solution, IV, every 3 weeks until documented disease p…	269White 1Black or African American 2Asian	Nivolumab	PD-1	CTCAE 4.0	Melanoma	stage IIIC or IV metastatic melanoma	Experimental: BMS-936558 3 mg/kg (IV) BMS-936558 3 mg/kg solution for injection by intravenous (IV), every 2 weeks until documented disease progression, discontinuation due to toxicity, withdrawal of consent or the study ends Active Comparator: Investigator's Choice (Dacarbazine or Carboplatin+Paclitaxel) Dacarbazine: 1000mg/m2, Powder for IV solution, IV, every 3 weeks until documented disease p…	405	272	181
Camrelizumab versus investigator's choice of chemotherapy as second-line therapy for advanced or metastatic oesophageal squamous cell carcinoma (ESCORT): a multicentre, randomised, open-label, phase 3 study	Jing Huang 1, Jianming Xu 2, Yun Chen 3, Wu Zhuang 4, Yiping Zhang 5, Zhendong Chen 6, Jia Chen 7, Helong Zhang 8, Zuoxing Niu 9, Qingxia Fan 10, Lizhu Lin 11, Kangsheng Gu 12, Ying Liu 13, Yi Ba 14, Zhanhui Miao 15, Xiaodong Jiang 16, Ming Zeng 17, Jianhua Chen 18, Zhichao Fu 19, Lu Gan 20, Jun Wang 21, Xianbao Zhan 22, Tianshu Liu 23, Zhiping Li 24, Lin Shen 25, Yongqian Shu 26, Tao Zhang 27, Q…	2020	Jing 2020	NCT03099382	Study of SHR-1210 Versus Investigator's Choice Standard Therapy for Participants With Advanced Esophageal Cancer	Phase 3	Randomized	Open Label	Experimental: SHR-1210 Active Comparator: Investigator's Choice Standard Therapy Docetaxel or Irinotecan	Biological: SHR-1210 Subjects receive SHR-1210 intravenous at the dose 200mg on Day 1 every 2 weeks Drug: Docetaxel Subjects receive Docetaxel intravenous at the dose 75mg/m2 on Day 1 every 3 weeks Drug: Irinotecan Subjects receive Irinotecan intravenous at the dose 180mg/m2 on Day 1 every 2 weeks	NA	SHR-1210	PD-1	CTCAE 4.0	Esophageal Carcinoma	Advanced	Biological: SHR-1210 Subjects receive SHR-1210 intravenous at the dose 200mg on Day 1 every 2 weeks	457	228	215
Pembrolizumab as Second-Line Therapy for Advanced Urothelial Carcinoma	Joaquim Bellmunt, M.D., Ph.D., Ronald de Wit, M.D., Ph.D., David J. Vaughn, M.D., Yves Fradet, M.D., Jae-Lyun Lee, M.D., Ph.D., Lawrence Fong, M.D., Nicholas J. Vogelzang, M.D., Miguel A. Climent, M.D., Daniel P. Petrylak, M.D., Toni K. Choueiri, M.D., Andrea Necchi, M.D., Winald Gerritsen, M.D., Ph.D., et al., for the KEYNOTE-045 Investigators*	2017	Joaquim 2017	NCT02256436	A Study of Pembrolizumab (MK-3475) Versus Paclitaxel, Docetaxel, or Vinflunine for Participants With Advanced Urothelial Cancer (MK-3475-045/KEYNOTE-045)	Phase 3	Randomized	Open Label	Active Comparator: Control Experimental: Pembrolizumab	Active Comparator: Control Participants receive paclitaxel 175 mg/m^2 intravenously (IV) or docetaxel 75 mg/m^2 IV or vinflunine 320 mg/m^2 IV, on Day 1 of each 3-week cycle (Q3W). Eligible participants who experience disease progression may be able to switch over to receive pembrolizumab 200 mg Q3W for up to 35 treatment administrations (up to approximately 2 years). Experimental: Pembrolizumab …	NA	Pembrolizumab	PD-1	NA	Urothelial Cancer	Advanced	200 mg IV on Day 1 Q3W	542	270	162
Adjuvant atezolizumab versus observation in muscle-invasive urothelial carcinoma (IMvigor010): a multicentre, open-label, randomised, phase 3 trial	Joaquim Bellmunt 1, Maha Hussain 2, Jürgen E Gschwend 3, Peter Albers 4, Stephane Oudard 5, Daniel Castellano 6, Siamak Daneshmand 7, Hiroyuki Nishiyama 8, Martin Majchrowicz 9, Viraj Degaonkar 9, Yi Shi 9, Sanjeev Mariathasan 9, Petros Grivas 10, Alexandra Drakaki 11, Peter H O'Donnell 12, Jonathan E Rosenberg 13, Daniel M Geynisman 14, Daniel P Petrylak 15, Jean Hoffman-Censits 16, Jens Bedke 1…	2021	Joaquim 2021	NCT02450331	A Study of Atezolizumab Versus Observation as Adjuvant Therapy in Participants With High-Risk Muscle-Invasive Urothelial Carcinoma (UC) After Surgical Resection (IMvigor010)	Phase 3	Randomized	Open Label	Experimental: Atezolizumab No Intervention: Observation	Participants will receive intravenous (IV) atezolizumab on Day 1 of each 21-day cycle for 16 cycles (up to 1 year). Participants will undergo observation starting on Day 1 for 16 cycles (up to 1 year).	1 American Indian or Alaska Native 64 Asian 3 Black or African American 320 White 6 Other 12 Unknown	Atezolizumab	PD-L1	CTCAE 4.0	Muscle-Invasive Urothelial Carcinoma	High-Risk	Participants will receive intravenous (IV) atezolizumab on Day 1 of each 21-day cycle for 16 cycles (up to 1 year).	809	390	276
Pembrolizumab versus brentuximab vedotin in relapsed or refractory classical Hodgkin lymphoma (KEYNOTE-204): an interim analysis of a multicentre, randomised, open-label, phase 3 study	John Kuruvilla 1, Radhakrishnan Ramchandren 2, Armando Santoro 3, Ewa Paszkiewicz-Kozik 4, Robin Gasiorowski 5, Nathalie A Johnson 6, Laura Maria Fogliatto 7, Iara Goncalves 8, Jose S R de Oliveira 9, Valeria Buccheri 10, Guilherme F Perini 11, Neta Goldschmidt 12, Iryna Kriachok 13, Michael Dickinson 14, Mieczyslaw Komarnicki 15, Andrew McDonald 16, Muhit Ozcan 17, Naohiro Sekiguchi 18, Ying Zhu…	2021	John 2021	NCT02684292	Study of Pembrolizumab (MK-3475) vs. Brentuximab Vedotin in Participants With Relapsed or Refractory Classical Hodgkin Lymphoma (MK-3475-204/KEYNOTE-204)	Phase 3	Randomized	Open Label	Experimental: Pembrolizumab Active Comparator: Brentuximab vedotin	Experimental: Pembrolizumab Participants receive pembrolizumab 200 mg administered intravenously (IV) on Day 1 of each 3-week cycle for up to 35 cycles. Active Comparator: Brentuximab vedotin Participants receive BV 1.8 mg/kg (maximum 180 mg per dose) IV on Day 1 of each 3-week cycle for up to 35 cycles.	NA	Pembrolizumab	PD-1	CTCAE 4.0	Hodgkin Lymphoma	Relapsed or Refractory	Experimental: Pembrolizumab Participants receive pembrolizumab 200 mg administered intravenously (IV) on Day 1 of each 3-week cycle for up to 35 cycles. Active Comparator: Brentuximab vedotin Participants receive BV 1.8 mg/kg (maximum 180 mg per dose) IV on Day 1 of each 3-week cycle for up to 35 cycles.	304	151	110
Nivolumab versus Docetaxel in Advanced Squamous-Cell Non-Small-Cell Lung Cancer	Julie Brahmer 1, Karen L Reckamp, Paul Baas, Lucio Crinò, Wilfried E E Eberhardt, Elena Poddubskaya, Scott Antonia, Adam Pluzanski, Everett E Vokes, Esther Holgado, David Waterhouse, Neal Ready, Justin Gainor, Osvaldo Arén Frontera, Libor Havel, Martin Steins, Marina C Garassino, Joachim G Aerts, Manuel Domine, Luis Paz-Ares, Martin Reck, Christine Baudelet, Christopher T Harbison, Brian Lestini,…	2015	Julie 2015	NCT01642004	Study of BMS-936558 (Nivolumab) Compared to Docetaxel in Previously Treated Advanced or Metastatic Squamous Cell Non-small Cell Lung Cancer (NSCLC) (CheckMate 017)	Phase 3	Randomized	Open Label	Experimental: Arm A: Nivolumab Experimental: Arm B: Docetaxel	Experimental: Arm A: Nivolumab Nivolumab 3 mg/kg solution intravenously (IV) every 2 weeks until documented disease progression, discontinuation due to toxicity, withdrawal of consent or the study ends. Eligible patients may receive nivolumab at 480mg every 4 weeks until documented disease progression, discontinuation, withdrawal of consent or the study ends. Experimental: Arm B: Docetaxel Doceta…	4Asian, 6Black or African American, 122White, 3Unknown	Nivolumab	PD-1	NA	Squamous Cell Non-small Cell Lung Cancer	Advanced or Metastatic	Nivolumab 3 mg/kg solution intravenously (IV) every 2 weeks until documented disease progression, discontinuation due to toxicity, withdrawal of consent or the study ends. Eligible patients may receive nivolumab at 480mg every 4 weeks until documented disease progression, discontinuation, withdrawal of consent or the study ends.	272	131	76
Nivolumab Versus Gemcitabine or Pegylated Liposomal Doxorubicin for Patients With Platinum-Resistant Ovarian Cancer: Open-Label, Randomized Trial in Japan (NINJA)	Junzo Hamanishi 1, Nobuhiro Takeshima 2 3, Noriyuki Katsumata 4, Kimio Ushijima 5, Tadashi Kimura 6, Satoshi Takeuchi 7 8, Koji Matsumoto 9, Kimihiko Ito 10, Masaki Mandai 11 12, Hidekatsu Nakai 11, Noriaki Sakuragi 13 14, Hidemichi Watari 13, Nobutaka Takahashi 15, Hidenori Kato 16, Kosei Hasegawa 17, Kan Yonemori 18, Mika Mizuno 19 20, Kazuhiro Takehara 21, Hitoshi Niikura 22 23, Takashi Sawasa…	2021	Junzo 2021	JapicCTI-153004	Multicenter, open-label, randomized study in patients with ovarian cancer(ONO-4538-23)	Phase 3	Randomized	Open Label	Patients were randomly assigned 1:1 to nivolumab (240 mg once every 2 weeks [as one cycle]) or chemotherapy (GEM 1000 mg/m2 for 30 minutes [once on days 1, 8, and 15] followed by a week's rest [as one cycle], or PLD 50 mg/m2 once every 4 weeks [as one cycle]).	Patients were randomly assigned 1:1 to nivolumab (240 mg once every 2 weeks [as one cycle]) or chemotherapy (GEM 1000 mg/m2 for 30 minutes [once on days 1, 8, and 15] followed by a week's rest [as one cycle], or PLD 50 mg/m2 once every 4 weeks [as one cycle]).	Japenese	Nivolumab	PD-1	CTCAE 4.0	Ovarian Cancer	stage III	240 mg once every 2 weeks [as one cycle]	316	156	NA
Nivolumab versus chemotherapy in patients with advanced oesophageal squamous cell carcinoma refractory or intolerant to previous chemotherapy (ATTRACTION-3): a multicentre, randomised, open-label, phase 3 trial	Ken Kato 1, Byoung Chul Cho 2, Masanobu Takahashi 3, Morihito Okada 4, Chen-Yuan Lin 5, Keisho Chin 6, Shigenori Kadowaki 7, Myung-Ju Ahn 8, Yasuo Hamamoto 9, Yuichiro Doki 10, Chueh-Chuan Yen 11, Yutaro Kubota 12, Sung-Bae Kim 13, Chih-Hung Hsu 14, Eva Holtved 15, Ioannis Xynos 16, Mamoru Kodani 17, Yuko Kitagawa 18	2019	Ken 2019	NCT02569242	Study of Nivolumab in Unresectable Advanced or Recurrent Esophageal Cancer	Phase 3	Randomized	Open Label	Experimental: Nivolumab Arm Active Comparator: Active Comparator Arm （Docetaxel/Paclitaxel）	Experimental: Nivolumab Arm Nivolumab 240 mg/body solution intravenously every 2 weeks until documented disease progression, discontinuation due to toxicity, withdrawal of consent or the study ends Active Comparator: Active Comparator Arm （Docetaxel/Paclitaxel） Docetaxel: Intravenously administered at a dose of 75 mg/m2 every 2 weeks until documented disease progression, discontinuation due to to…	201 Asian 9White	Nivolumab	PD-1	CTCAE 4.0	Esophageal Cancer	Unresectable Advanced or Recurrent	Nivolumab 240 mg/body solution intravenously every 2 weeks until documented disease progression, discontinuation due to toxicity, withdrawal of consent or the study ends	419	210	137
Pembrolizumab With or Without Chemotherapy in Recurrent or Metastatic Head and Neck Squamous Cell Carcinoma: Updated Results of the Phase III KEYNOTE-048 Study	Kevin J Harrington 1, Barbara Burtness 2, Richard Greil 3 4, Denis Soulières 5, Makoto Tahara 6, Gilberto de Castro Jr 7, Amanda Psyrri 8, Irene Brana 9, Neus Basté 9, Prakash Neupane 10, Åse Bratland 11, Thorsten Fuereder 12, Brett G M Hughes 13, Ricard Mesia 14, Nuttapong Ngamphaiboon 15, Tamara Rordorf 16, Wan Zamaniah Wan Ishak 17, Jianxin Lin 18, Burak Gumuscu 18, Ramona F Swaby 18, Danny Ri…	2022	Kevin 2022	NCT02358031	A Study of Pembrolizumab (MK-3475) for First Line Treatment of Recurrent or Metastatic Squamous Cell Cancer of the Head and Neck (MK-3475-048/KEYNOTE-048)	Phase 3	Randomized	Open Label	Experimental: Pembrolizumab Monotherapy (Pembro Mono) Experimental: Pembrolizumab + Chemotherapy (Pembro Combo) Active Comparator: Cetuximab + Chemotherapy (Control)	Experimental: Pembrolizumab Monotherapy (Pembro Mono) Participants receive pembrolizumab 200 mg intravenously (IV) on Day 1 of each 3-week cycle for up to 24 months. Experimental: Pembrolizumab + Chemotherapy (Pembro Combo) Participants receive pembrolizumab 200 mg IV on Day 1 of each 3-week cycle for up to 24 months; plus cisplatin 100 mg/m^2 IV or carboplatin at a target area under the curve of…	5American Indian or Alaska Native 58Asian 4Black or African American 219White 12More than one race 3Unknown or Not Reported	Pembrolizumab	PD-1	NA	Head and Neck Cancer	Recurrent Metastatic	Participants receive pembrolizumab 200 mg intravenously (IV) on Day 1 of each 3-week cycle for up to 24 months.	882	301	NA
Pembrolizumab versus paclitaxel for previously treated, advanced gastric or gastro-oesophageal junction cancer (KEYNOTE-061): a randomised, open-label, controlled, phase 3 trial	Kohei Shitara 1, Mustafa Özgüroğlu 2, Yung-Jue Bang 3, Maria Di Bartolomeo 4, Mario Mandalà 5, Min-Hee Ryu 6, Lorenzo Fornaro 7, Tomasz Olesiński 8, Christian Caglevic 9, Hyun C Chung 10, Kei Muro 11, Eray Goekkurt 12, Wasat Mansoor 13, Raymond S McDermott 14, Einat Shacham-Shmueli 15, Xinqun Chen 16, Carlos Mayo 16, S Peter Kang 16, Atsushi Ohtsu 17, Charles S Fuchs 18; KEYNOTE-061 investigators	2018	Kohei 2018	NCT02370498	A Study of Pembrolizumab (MK-3475) Versus Paclitaxel for Participants With Advanced Gastric/Gastroesophageal Junction Adenocarcinoma That Progressed After Therapy With Platinum and Fluoropyrimidine (MK-3475-061/KEYNOTE-061)	Phase 3	Randomized	Open Label	Experimental: Pembrolizumab Active Comparator: Paclitaxel	Experimental: Pembrolizumab Participants receive 200 mg intravenous (IV) pembrolizumab on Day 1 of each 21-day cycle, for up to 35 administrations (approximately 2 years). Active Comparator: Paclitaxel Participants receive 80 mg/m^2 IV paclitaxel on Days 1, 8, and 15 of each 28-day cycle, until disease progression or unacceptable toxicity.	4 American Indian or Alaska Native 93 Asian 4 Black or African American 193 White 2 More than one race	Pembrolizumab	PD-1	NA	Advanced	pembrolizumab	200 mg intravenous (IV) pembrolizumab on Day 1 of each 21-day cycle, for up to 35 administrations (approximately 2 years).	592	296	155
Survival with Cemiplimab in Recurrent Cervical Cancer	Krishnansu S Tewari 1, Bradley J Monk 1, Ignace Vergote 1, Austin Miller 1, Andreia C de Melo 1, Hee-Seung Kim 1, Yong Man Kim 1, Alla Lisyanskaya 1, Vanessa Samouëlian 1, Domenica Lorusso 1, Fernanda Damian 1, Chih-Long Chang 1, Evgeniy A Gotovkin 1, Shunji Takahashi 1, Daniella Ramone 1, Joanna Pikiel 1, Beata Maćkowiak-Matejczyk 1, Eva M Guerra Alía 1, Nicoletta Colombo 1, Yulia Makarova 1, Da…	2022	Krishnansu 2022	NCT03257267	Study of Cemiplimab in Adults With Cervical Cancer	Phase 3	Randomized	Open Label	Experimental: Experimental Therapy Cemiplimab Active Comparator: Control Therapy Investigator choice (IC) chemotherapy	Drug: Cemiplimab Intravenous (IV) administration every 3 weeks (Q3W) Drug: Investigator Choice (IC) Chemotherapy IC chemotherapy options include: 1. Antifolate: Pemetrexed 2. Topoisomerase 1 inhibitor: Topotecan or Irinotecan 3. Nucleoside analogue: Gemcitabine 4. Vinca alkaloid: Vinorelbine The only chemotherapy treatments allowed in the control arm are any of the 5 drugs that are listed as IC o…	193White 9Black or African American 88Asian 2American Indian or Alaska Native 8Other 1Unknown 3Not Reported	Cemiplimab	PD-L1	NA	Cervical Cancer	Recurrent or Metastatic, Platinum-refractory	Drug: Cemiplimab Intravenous (IV) administration every 3 weeks (Q3W) Drug: Investigator Choice (IC) Chemotherapy IC chemotherapy options include: 1. Antifolate: Pemetrexed 2. Topoisomerase 1 inhibitor: Topotecan or Irinotecan 3. Nucleoside analogue: Gemcitabine 4. Vinca alkaloid: Vinorelbine The only chemotherapy treatments allowed in the control arm are any of the 5 drugs that are listed as IC o…	608	304	265
Long-term Clinical Outcomes and Biomarker Analyses of Atezolizumab Therapy for Patients With Metastatic Triple-Negative Breast Cancer: A Phase 1 Study	Leisha A Emens 1 2, Cristina Cruz 3, Joseph Paul Eder 4, Fadi Braiteh 5, Cathie Chung 6, Sara M Tolaney 7, Irene Kuter 8, Rita Nanda 9, Philippe A Cassier 10, Jean-Pierre Delord 11, Michael S Gordon 12, Ehab ElGabry 13, Ching-Wei Chang 14, Indrani Sarkar 15, William Grossman 14 15, Carol O'Hear 14, Marcella Fassò 14, Luciana Molinero 14, Peter Schmid 16	2019	Leisha 2019	NCT01375842	A Study of Atezolizumab (an Engineered Anti-Programmed Death-Ligand 1 [PDL1] Antibody) to Evaluate Safety, Tolerability and Pharmacokinetics in Participants With Locally Advanced or Metastatic Solid Tumors	Phase 1	Randomized	Open Label	Atezolizumab 15 mg/kg or 1200 mg intravenously every 3 weeks for 16 cycles	Atezolizumab 15 mg/kg or 1200 mg intravenously every 3 weeks for 16 cycles	NA	Atezolizumab	PD-L1	CTCAE 4.0	Triple-Negative Breast Cancer	Metastatic	15 or 20 mg/kg, or at a 1200-mg flat dose, every 3 weeks.	116	116	NA
Tislelizumab Versus Chemotherapy as Second-Line Treatment for Advanced or Metastatic Esophageal Squamous Cell Carcinoma (RATIONALE-302): A Randomized Phase III Study	Lin Shen 1, Ken Kato 2, Sung-Bae Kim 3, Jaffer A Ajani 4, Kuaile Zhao 5, Zhiyong He 6, Xinmin Yu 7, Yongqian Shu 8, Qi Luo 9, Jufeng Wang 10, Zhendong Chen 11, Zuoxing Niu 12, Longzhen Zhang 13, Tienan Yi 14, Jong-Mu Sun 15, Jianhua Chen 16, Guohua Yu 17, Chen-Yuan Lin 18, Hiroki Hara 19, Qing Bi 20, Taroh Satoh 21, Roberto Pazo-Cid 22, Hendrick-Tobias Arkenau 23, Christophe Borg 24, Florian Lord…	2022	Lin 2022	NCT03430843	A Study of Tislelizumab (BGB-A317) Versus Chemotherapy as Second Line Treatment in Participants With Advanced Esophageal Squamous Cell Carcinoma	Phase 3	Randomized	Open Label	Experimental: Tislelizumab Active Comparator: Investigator chosen chemotherapy	Experimental: Tislelizumab Tislelzumab on Day 1, given every 21 days Active Comparator: Investigator chosen chemotherapy Paclitaxel will be administered on Day 1, given every 21 days or on a weekly schedule. OR docetaxel will be administered on Day 1, given 21 days. OR irinotecan will be administered on Days 1, 8, given 21 days.	201Asian, 53White or Caucasian, 2not reported	Tislelizumab	PD-1	CTCAE 4.03	Esophageal Squamous Cell Carcinoma (ESCC)	Advanced	200 mg administered intravenously (IV)	513	256	244
Atezolizumab versus docetaxel for patients with previously treated non-small-cell lung cancer (POPLAR): a multicentre, open-label, phase 2 randomised controlled trial	Louis Fehrenbacher 1, Alexander Spira 2, Marcus Ballinger 3, Marcin Kowanetz 3, Johan Vansteenkiste 4, Julien Mazieres 5, Keunchil Park 6, David Smith 7, Angel Artal-Cortes 8, Conrad Lewanski 9, Fadi Braiteh 10, Daniel Waterkamp 3, Pei He 3, Wei Zou 3, Daniel S Chen 3, Jing Yi 3, Alan Sandler 3, Achim Rittmeyer 11; POPLAR Study Group	2016	Louis 2016	NCT01903993	A Randomized Phase 2 Study of Atezolizumab (an Engineered Anti-PDL1 Antibody) Compared With Docetaxel in Participants With Locally Advanced or Metastatic Non-Small Cell Lung Cancer Who Have Failed Platinum Therapy - "POPLAR"	Phase 2	Randomized	Open Label	Active Comparator: Docetaxel Experimental: Atezolizumab	Participants received docetaxel 75 milligram per meter square (mg/m^2) administered intravenously on Day 1 of each 21 day cycle until disease progression or unacceptable toxicity or death. Participants were administered atezolizumab intravenously on Day 1 of each 21 day cycle at a fixed dose of 1200 mg. Atezolizumab treatment were to continued as long as participants were experiencing clinical be…	NA	Atezolizumab	PD-L1	CTCAE 4.0	Non-Small Cell Lung Cancer	Locally Advanced or Metastatic	Participants received atezolizumab of 1200 mg (equivalent to an average body weight-based dose of 15 milligram per kilogram [mg/kg]) which was administered by IV infusion q3w on Day 1 of each 21 day cycle.	287	142	136
Five-Year Outcomes With Pembrolizumab Versus Chemotherapy for Metastatic Non-Small-Cell Lung Cancer With PD-L1 Tumor Proportion Score ≥ 50	Martin Reck 1, Delvys Rodríguez-Abreu 2, Andrew G Robinson 3, Rina Hui 4, Tibor Csőszi 5, Andrea Fülöp 6, Maya Gottfried 7, Nir Peled 8, Ali Tafreshi 9, Sinead Cuffe 10, Mary O'Brien 11, Suman Rao 12, Katsuyuki Hotta 13, Ticiana A Leal 14, Jonathan W Riess 15, Erin Jensen 16, Bin Zhao 16, M Catherine Pietanza 16, Julie R Brahmer 17	2021	Martin 2021	NCT02142738	Five-Year Outcomes With Pembrolizumab Versus Chemotherapy for Metastatic Non-Small-Cell Lung Cancer With PD-L1 Tumor Proportion Score ≥ 50	Phase 3	Randomized	Open Label	Experimental: Pembrolizumab Active Comparator: Paclitaxel+Carboplatin Active Comparator: Pemetrexed+Carboplatin Active Comparator: Pemetrexed+Cisplatin Active Comparator: Gemcitabine+Carboplatin Active Comparator: Gemcitabine+Cisplatin	Experimental: Pembrolizumab Participants receive pembrolizumab 200 mg, administered as intravenous (IV) infusion on Day 1 of each 21-day cycle for up to 35 cycles. Active Comparator: Paclitaxel+Carboplatin Participants receive paclitaxel 200 mg/m^2 and carboplatin Area Under the Curve (AUC) 5 or 6, administered as IV infusion on Day 1 of each 21-day cycle for 4-6 cycles followed by optional pemet…	25Asian 2Black or African American 125White 2Unknown or Not Reported	Pembrolizumab	PD-1	NA	Non-Small Cell Lung Carcinoma	Metastatic	200 mg, administered as intravenous (IV) infusion on Day 1 of each 21-day cycle for up to 35 cycles.	305	154	118
Durvalumab With or Without Tremelimumab vs Standard Chemotherapy in First-line Treatment of Metastatic Non-Small Cell Lung Cancer: The MYSTIC Phase 3 Randomized Clinical Trial	Naiyer A Rizvi 1, Byoung Chul Cho 2, Niels Reinmuth 3, Ki Hyeong Lee 4, Alexander Luft 5, Myung-Ju Ahn 6, Michel M van den Heuvel 7, Manuel Cobo 8, David Vicente 9, Alexey Smolin 10, Vladimir Moiseyenko 11, Scott J Antonia 12, Sylvestre Le Moulec 13, Gilles Robinet 14, Ronald Natale 15, Jeffrey Schneider 16, Frances A Shepherd 17, Sarayut Lucien Geater 18, Edward B Garon 19, Edward S Kim 20, Sara…	2020	Naiyer 2020	NCT02453282	Phase III Open Label First Line Therapy Study of MEDI 4736 (Durvalumab) With or Without Tremelimumab Versus SOC in Non Small-Cell Lung Cancer (NSCLC) (MYSTIC)	Phase 3	Randomized	Open label	Experimental: Monotherapy PD-L1 monoclonal Antibody monotherapy. Experimental: Combination Therapy PD-L1+Tremelimumab combination therapy Active Comparator: Standard of Care Standard of Care chemotherapy treatment	Experimental: Monotherapy PD-L1 monoclonal Antibody monotherapy. Experimental: Combination Therapy PD-L1+Tremelimumab combination therapy Active Comparator: Standard of Care Standard of Care chemotherapy treatment	243White 3Black or African American 125Asian 3Other	Durvalumab	PD-L1	NA	Non-Small-Cell Lung Carcinoma NSCLC	epidermal growth factor receptor (EGFR) and anaplastic lymphoma kinase (ALK) wild-type locally advanced or metastatic	20 mg/kg every 4 weeks	1118	374	200
Safety and tumor responses with lambrolizumab (anti-PD-1) in melanoma	Omid Hamid 1, Caroline Robert, Adil Daud, F Stephen Hodi, Wen-Jen Hwu, Richard Kefford, Jedd D Wolchok, Peter Hersey, Richard W Joseph, Jeffrey S Weber, Roxana Dronca, Tara C Gangadhar, Amita Patnaik, Hassane Zarour, Anthony M Joshua, Kevin Gergich, Jeroen Elassaiss-Schaap, Alain Algazi, Christine Mateus, Peter Boasberg, Paul C Tumeh, Bartosz Chmielowski, Scot W Ebbinghaus, Xiaoyun Nicole Li, S P…	2013	Omid 2013	NCT01295827	Pembrolizumab in Treating Patients With Small Bowel Adenocarcinoma That is Metastatic or Locally Advanced and Cannot Be Removed by Surgery	Phase 1	Randomized	Open Label	Experimental: MEL: Pembrolizumab 10 mg/kg Q2W	Participants received pembrolizumab IV at a dose of 2 mg/kg Q3W. After Amendment 10, all remaining and ongoing participants were treated with a 200 mg fixed dose of pembrolizumab IV Q3W based on analysis of safety and efficacy data.	NA	Pembrolizumab	PD-1	CTCAE 4.0	Melanoma	advanced	2 mg/kg OR 10 mg/kg	1260	135	107
Durvalumab with or without tremelimumab in patients with recurrent or metastatic head and neck squamous cell carcinoma: EAGLE, a randomized, open-label phase III study	R L Ferris 1, R Haddad 2, C Even 3, M Tahara 4, M Dvorkin 5, T E Ciuleanu 6, P M Clement 7, R Mesia 8, S Kutukova 9, L Zholudeva 10, A Daste 11, J Caballero-Daroqui 12, B Keam 13, I Vynnychenko 14, C Lafond 15, J Shetty 16, H Mann 17, J Fan 16, S Wildsmith 17, N Morsli 17, J Fayette 18, L Licitra 19	2020	R L Ferris2020	NCT02369874	Study of MEDI4736 Monotherapy and in Combination With Tremelimumab Versus Standard of Care Therapy in Patients With Head and Neck Cancer (EAGLE)	Phase 3	Randomized	Open Label	Experimental: MEDI4736 Experimental: MEDI4736 + Tremelimumab Active Comparator: Standard of Care	MEDI4736 monotherapy MEDI4736 + tremelimumab combination therapy Standard of Care	35Asian 5Other 198White 2Unknown	Durvalumab	PD-L1	CTCAE 4.03	Squamous Cell Carcinoma of the Head and Neck SCCHN	Recurrent or Metastatic	10 mg/kg durvalumab via intravenous (IV) infusion every 2 weeks (q2w) until disease progression (PD)	736	240	136
Nivolumab versus Everolimus in Advanced Renal-Cell Carcinoma	Robert J Motzer 1, Bernard Escudier, David F McDermott, Saby George, Hans J Hammers, Sandhya Srinivas, Scott S Tykodi, Jeffrey A Sosman, Giuseppe Procopio, Elizabeth R Plimack, Daniel Castellano, Toni K Choueiri, Howard Gurney, Frede Donskov, Petri Bono, John Wagstaff, Thomas C Gauler, Takeshi Ueda, Yoshihiko Tomita, Fabio A Schutz, Christian Kollmannsberger, James Larkin, Alain Ravaud, Jason S S…	2015	Robert 2015	NCT01668784	Study of Nivolumab (BMS-936558) vs. Everolimus in Pre-Treated Advanced or Metastatic Clear-cell Renal Cell Carcinoma (CheckMate 025)	Phase 3	Randomized	Open Label	Experimental: Arm 1: Nivolumab Active Comparator: Arm 2: Everolimus	Nivolumab 3 mg/kg solution intravenously every 2 weeks until documented disease progression, discontinuation due to toxicity, withdrawal of consent or the study ends Everolimus 10 mg tablets by mouth daily until documented disease progression, discontinuation due to toxicity, withdrawal of consent or the study ends	1American Indian or Alaska Native 42Asian 1Black or African American 353White 13Unknown	Nivolumab	PD-1	CTCAE 4.0	Clear-cell Renal Cell Carcinoma	Advanced or Metastatic (Medically or Surgically Unresectable)	Nivolumab 3 mg/kg solution intravenously every 2 weeks until documented disease progression, discontinuation due to toxicity, withdrawal of consent or the study ends	821	406	319
Nivolumab for Recurrent Squamous-Cell Carcinoma of the Head and Neck	Robert L Ferris 1, George Blumenschein Jr 1, Jerome Fayette 1, Joel Guigay 1, A Dimitrios Colevas 1, Lisa Licitra 1, Kevin Harrington 1, Stefan Kasper 1, Everett E Vokes 1, Caroline Even 1, Francis Worden 1, Nabil F Saba 1, Lara C Iglesias Docampo 1, Robert Haddad 1, Tamara Rordorf 1, Naomi Kiyota 1, Makoto Tahara 1, Manish Monga 1, Mark Lynch 1, William J Geese 1, Justin Kopit 1, James W Shaw 1,…	2016	Robert 2016	NCT02105636	Trial of Nivolumab vs Therapy of Investigator's Choice in Recurrent or Metastatic Head and Neck Carcinoma (CheckMate 141)	Phase 3	Randomized	Open Label	Experimental: Arm A: Nivolumab Active Comparator: Arm B: Cetuximab/Methotrexate/Docetaxel	Experimental: Arm A: Nivolumab Nivolumab 3mg/kg intravenous (IV) Solution for Injection every 2 weeks until disease progression Active Comparator: Arm B: Cetuximab/Methotrexate/Docetaxel Cetuximab intravenous (IV) Solution for Injection 400 mg/m2 (first dose) then 250 mg/m2 weekly until disease progression OR Methotrexate intravenous (IV) Solution for Injection 40 or 60 mg/m2 weekly until disease…	196White 10Black or African American 29Asian 5Other	Nivolumab	PD-1	CTCAE 4.0	Squamous Cell Carcinoma of the Head and Neck	Recurrent or metastatic	3mg/kg	361	240	139
Safety, Efficacy, and Pharmacodynamics of Tremelimumab Plus Durvalumab for Patients With Unresectable Hepatocellular Carcinoma: Randomized Expansion of a Phase I/II Study	Robin Kate Kelley 1, Bruno Sangro 2, William Harris 3, Masafumi Ikeda 4, Takuji Okusaka 5, Yoon-Koo Kang 6, Shukui Qin 7, David W-M Tai 8, Ho Yeong Lim 9, Thomas Yau 10, Wei-Peng Yong 11, Ann-Lii Cheng 12, Antonio Gasbarrini 13, Silvia Damian 14, Jordi Bruix 15, Mitesh Borad 16, Johanna Bendell 17, Tae-You Kim 18, Nathan Standifer 19, Philip He 20, Mallory Makowsky 20, Alejandra Negro 20, Masatos…	2021	Robin 2021	NCT02519348	A Study of Durvalumab or Tremelimumab Monotherapy, or Durvalumab in Combination With Tremelimumab or Bevacizumab in Advanced Hepatocellular Carcinoma	Phase 2	Randomized	Open Label	Experimental: Part 1: Tremelimumab 1 mg/kg + Durvalumab 20 mg/kg Experimental: Parts 2 and 3: Durvalumab 1500 mg Experimental: Parts 2 and 3: Tremelimumab 300 mg + Durvalumab 1500 mg Experimental: Parts 2 and 3: Tremelimumab 750 mg Experimental: Parts 2 and 3: Tremelimumab 75 mg + Durvalumab 1500 mg Experimental: Part 4: Durvalumab 1120 mg + Bevacizumab 15 mg/kg Experimental: China Cohort: Durval…	Experimental: Part 1: Tremelimumab 1 mg/kg + Durvalumab 20 mg/kg Participants in Part 1A (safety run-in cohort) and Part 1 B (efficacy-gating cohort) will receive tremelimumab 1 mg/kg every 4 weeks (Q4W) 4 doses and durvalumab 20 mg/kg Q4W until confirmed progressive disease, withdrawal of consent, lost to follow-up, or development of other reason for treatment discontinuation, whichever occurs f…	1 American Indian or Alaska Native 55+39 Asian 2+1 Native Hawaiian or Other Pacific Islander 10+2 Black or African American 35+26 White 1+1 Unknown or Not Reported	Tremelimumab	CTLA-4	CTCAE 4.03	Hepatocellular Carcinoma	Advanced	Experimental: Part 1: Tremelimumab 1 mg/kg + Durvalumab 20 mg/kg Participants in Part 1A (safety run-in cohort) and Part 1 B (efficacy-gating cohort) will receive tremelimumab 1 mg/kg every 4 weeks (Q4W) 4 doses and durvalumab 20 mg/kg Q4W until confirmed progressive disease, withdrawal of consent, lost to follow-up, or development of other reason for treatment discontinuation, whichever occurs f…	433	173	158
Long-Term Outcomes and Retreatment Among Patients With Previously Treated, Programmed Death-Ligand 1‒Positive, Advanced Non‒Small-Cell Lung Cancer in the KEYNOTE-010 Study	Roy S Herbst 1, Edward B Garon 2, Dong-Wan Kim 3, Byoung Chul Cho 4, Jose L Perez-Gracia 5, Ji-Youn Han 6, Catherine Dubos Arvis 7, Margarita Majem 8, Martin D Forster 9, Isabelle Monnet 10, Silvia Novello 11, Zsuzsanna Szalai 12, Matthew A Gubens 13, Wu-Chou Su 14, Giovanni Luca Ceresoli 15, Ayman Samkari 16, Erin H Jensen 16, Gregory M Lubiniecki 16, Paul Baas 17	2020	Roy 2020	NCT01905657	Study of Two Doses of Pembrolizumab (MK-3475) Versus Docetaxel in Previously Treated Participants With Non-Small Cell Lung Cancer (MK-3475-010/KEYNOTE-010)	Phase 2 Phase 3	Randomized	Open Label	Experimental: Pembrolizumab 2 mg/kg Experimental: Pembrolizumab 10 mg/kg Active Comparator: Docetaxel 75 mg/m^2	Experimental: Pembrolizumab 2 mg/kg Participants received pembrolizumab 2 mg/kg intravenously (IV) over 30 minutes Q3W for up to 2 years. Experimental: Pembrolizumab 10 mg/kg Participants received pembrolizumab 10 mg/kg IV over 30 minutes Q3W for up to 2 years. Active Comparator: Docetaxel 75 mg/m^2 Participants received docetaxel 75 mg/m^2 IV over 1 hour Q3W for up to 2 years.	NA	Pembrolizumab	PD-1	CTCAE 4.0	Non Small Cell Lung Cancer (NSCLC)	stage IIIB/IV	Experimental: Pembrolizumab 2 mg/kg Participants received pembrolizumab 2 mg/kg intravenously (IV) over 30 minutes Q3W for up to 2 years. Experimental: Pembrolizumab 10 mg/kg Participants received pembrolizumab 10 mg/kg IV over 30 minutes Q3W for up to 2 years.	1034	682	462
Camrelizumab in patients with previously treated advanced hepatocellular carcinoma: a multicentre, open-label, parallel-group, randomised, phase 2 trial	Shukui Qin 1, Zhenggang Ren 2, Zhiqiang Meng 3, Zhendong Chen 4, Xiaoli Chai 5, Jianping Xiong 6, Yuxian Bai 7, Lin Yang 8, Hong Zhu 9, Weijia Fang 10, Xiaoyan Lin 11, Xiaoming Chen 12, Enxiao Li 13, Linna Wang 14, Chunxia Chen 14, Jianjun Zou 14	2020	Shukui 2020	NCT02989922	A Study to Evaluate SHR-1210 in Subjects With Advanced HCC	Phase 2	Randomized	Open Label	Experimental: SHR-1210 Q2W Subjects receive SHR-1210 intravenous at the dose 3mg/kg on Day 1 every 2 weeks Experimental: SHR-1210 Q3W Subjects receive SHR-1210 intravenous at the dose 3mg/kg on Day 1 every 3 weeks	Experimental: SHR-1210 Q2W Subjects receive SHR-1210 intravenous at the dose 3mg/kg on Day 1 every 2 weeks Experimental: SHR-1210 Q3W Subjects receive SHR-1210 intravenous at the dose 3mg/kg on Day 1 every 3 weeks	NA	SHR-1210	PD-1	CTCAE 4.03	Hepatocellular Carcinoma	Non-Resectable	Experimental: SHR-1210 Q2W Subjects receive SHR-1210 intravenous at the dose 3mg/kg on Day 1 every 2 weeks Experimental: SHR-1210 Q3W Subjects receive SHR-1210 intravenous at the dose 3mg/kg on Day 1 every 3 weeks	220	220	NA
Nivolumab versus docetaxel in a predominantly Chinese patient population with previously treated advanced non-small cell lung cancer: 2-year follow-up from a randomized, open-label, phase 3 study (CheckMate 078)	Shun Lu 1, Jie Wang 2, Ying Cheng 3, Tony Mok 4, Jianhua Chang 5, Li Zhang 6, Jifeng Feng 7, Hai-Yan Tu 8, Lin Wu 9, Yiping Zhang 10, Alexander Luft 11, Jian-Ying Zhou 12, Zhiyong Ma 13, You Lu 14, Chengping Hu 15, Yuankai Shi 16, Kejing Ying 17, Hua Zhong 18, Elena Poddubskaya 19, Ross A Soo 20, Yee Hong Chia 21, Ang Li 22, Amy Li 23, Yi-Long Wu 24	2021	Shun 2021	NCT02613507	Efficacy Study of Nivolumab Compared to Docetaxel in Subjects Previously Treated With Advanced or Metastatic Non Small Cell Lung Cancer (CheckMate 078)	Phase 3	Randomized	Open Label	Experimental: Arm A: Nivolumab Active Comparator: Arm B: Docetaxel	Nivolumab Intravenous infusion specified dose on specified days Docetaxel Intravenous infusion specified dose on specified days	30White 306Chinese 2Asian Other	Nivolumab	PD-1	CTCAE 4.0	Non-Small Cell Lung Cancer	Advanced or Metastatic	Nivolumab Intravenous infusion specified dose on specified days Docetaxel Intravenous infusion specified dose on specified days	639	338	219
Pembrolizumab in Microsatellite-Instability-High Advanced Colorectal Cancer	Thierry André 1, Kai-Keen Shiu 1, Tae Won Kim 1, Benny Vittrup Jensen 1, Lars Henrik Jensen 1, Cornelis Punt 1, Denis Smith 1, Rocio Garcia-Carbonero 1, Manuel Benavides 1, Peter Gibbs 1, Christelle de la Fouchardiere 1, Fernando Rivera 1, Elena Elez 1, Johanna Bendell 1, Dung T Le 1, Takayuki Yoshino 1, Eric Van Cutsem 1, Ping Yang 1, Mohammed Z H Farooqui 1, Patricia Marinello 1, Luis A Diaz Jr…	2022	Thierry 2022	NCT02563002	Study of Pembrolizumab (MK-3475) vs Standard Therapy in Participants With Microsatellite Instability-High (MSI-H) or Mismatch Repair Deficient (dMMR) Stage IV Colorectal Carcinoma (MK-3475-177/KEYNOTE-177)	Phase 3	Randomized	Open Label	Experimental: Pembrolizumab Active Comparator: Standard of Care (SOC)	Experimental: Pembrolizumab Participants receive pembrolizumab 200 mg intravenously (IV) on Day 1 of each 21-day cycle (Q3W) for up to 35 treatments (approximately 2 years). Participants that have stopped the initial course of pembrolizumab and have stable disease but progress after discontinuation can initiate a second course of pembrolizumab for up to 17 cycles (approximately 1 year additional)…	24Asian 9Black or African American 113White 7Unknown	pembrolizumab	PD-1	CTCAE 4.0	Colorectal Carcinoma	Stage IV	200 mg intravenously (IV) on Day 1 of each 21-day cycle (Q3W) for up to 35 treatments (approximately 2 years)	307	153	NA
Atezolizumab versus chemotherapy in patients with platinum-treated locally advanced or metastatic urothelial carcinoma (IMvigor211): a multicentre, open-label, phase 3 randomised controlled trial	Thomas Powles 1, Ignacio Durán 2, Michiel S van der Heijden 3, Yohann Loriot 4, Nicholas J Vogelzang 5, Ugo De Giorgi 6, Stéphane Oudard 7, Margitta M Retz 8, Daniel Castellano 9, Aristotelis Bamias 10, Aude Fléchon 11, Gwenaëlle Gravis 12, Syed Hussain 13, Toshimi Takano 14, Ning Leng 15, Edward E Kadel 3rd 15, Romain Banchereau 15, Priti S Hegde 15, Sanjeev Mariathasan 15, Na Cui 15, Xiaodong S…	2018	Thomas 2018	NCT02302807	A Study of Atezolizumab Compared With Chemotherapy in Participants With Locally Advanced or Metastatic Urothelial Bladder Cancer [IMvigor211]	Phase 3	Randomized	Open Label	Experimental: Arm A: Atezolizumab	NA	63 Asian, 1 Black or African American, 335 White, 68 Unknown or Not Reported	Atezolizumab	PD-L1	Common Terminology Criteria for Adverse Events, version 4.0	Urothelial Cancer	Unresectable stage IIIC or IV	1200mg	467	467	NA
Avelumab Maintenance Therapy for Advanced or Metastatic Urothelial Carcinoma	Thomas Powles 1, Se Hoon Park 1, Eric Voog 1, Claudia Caserta 1, Begoña P Valderrama 1, Howard Gurney 1, Haralabos Kalofonos 1, Siniša Radulović 1, Wim Demey 1, Anders Ullén 1, Yohann Loriot 1, Srikala S Sridhar 1, Norihiko Tsuchiya 1, Evgeny Kopyltsov 1, Cora N Sternberg 1, Joaquim Bellmunt 1, Jeanny B Aragon-Ching 1, Daniel P Petrylak 1, Robert Laliberte 1, Jing Wang 1, Bo Huang 1, Craig Davis …	2020	Thomas 2020	NCT02603432	A Study Of Avelumab In Patients With Locally Advanced Or Metastatic Urothelial Cancer (JAVELIN Bladder 100)	Phase 3	Randomized	Open Label	Experimental: Arm A Avelumab plus Best Supportive Care (BSC) Arm B Best Supportive Care (BSC) alone	1 hour intravenous infusion every 2 weeks (Q2W) in 4 week cycles 1 hour intravenous infusion every 2 weeks (Q2W) in 4 week cycles	75Asian 2Black or African American 232White 41Unknown or Not Reported	Avelumab	PD-L1	CTCAE 4.03	Urothelial Cancer	Locally Advanced Or Metastatic	1 hour intravenous infusion every 2 weeks (Q2W) in 4 week cycles	700	344	337
Durvalumab alone and durvalumab plus tremelimumab versus chemotherapy in previously untreated patients with unresectable, locally advanced or metastatic urothelial carcinoma (DANUBE): a randomised, open-label, multicentre, phase 3 trial	Thomas Powles 1, Michiel S van der Heijden 2, Daniel Castellano 3, Matthew D Galsky 4, Yohann Loriot 5, Daniel P Petrylak 6, Osamu Ogawa 7, Se Hoon Park 8, Jae-Lyun Lee 9, Ugo De Giorgi 10, Martin Bögemann 11, Aristotelis Bamias 12, Bernhard J Eigl 13, Howard Gurney 14, Som D Mukherjee 15, Yves Fradet 16, Iwona Skoneczna 17, Marinos Tsiatas 18, Andrey Novikov 19, Cristina Suárez 20, André P Fay 2…	2020	Thomas 2020	NCT02516241	Study of MEDI4736 (Durvalumab) With or Without Tremelimumab Versus Standard of Care Chemotherapy in Urothelial Cancer	Phase 3	Randomized	Open label	Experimental: Combination Therapy MEDI4736 (Durvalumab) + Tremelimumab Experimental: Monotherapy MEDI4736 (Durvalumab) Active Comparator: Standard of Care Standard of Care Chemotherapy Treatment	Drug: MEDI4736 (Durvalumab) IV infusion Drug: Tremelimumab IV infusion Drug: MEDI4736 (Durvalumab) IV infusion Drug: Cisplatin IV infusion Drug: Carboplatin IV infusion Drug: Gemcitabine IV infusion	278 White 3 Black or African American 60 Asian 4 Other 1 Unknown	Durvalumab	PD-L1	CTCAE 4.03	Urothelial Cancer	Stage IV	MEDI4736 (Durvalumab) Tremelimumab	1126	346	193
Pembrolizumab alone or combined with chemotherapy versus chemotherapy as first-line therapy for advanced urothelial carcinoma (KEYNOTE-361): a randomised, open-label, phase 3 trial	Thomas Powles 1, Tibor Csőszi 2, Mustafa Özgüroğlu 3, Nobuaki Matsubara 4, Lajos Géczi 5, Susanna Y-S Cheng 6, Yves Fradet 7, Stephane Oudard 8, Christof Vulsteke 9, Rafael Morales Barrera 10, Aude Fléchon 11, Seyda Gunduz 12, Yohann Loriot 13, Alejo Rodriguez-Vida 14, Ronac Mamtani 15, Evan Y Yu 16, Kijoeng Nam 17, Kentaro Imai 17, Blanca Homet Moreno 17, Ajjai Alva 18; KEYNOTE-361 Investigators	2021	Thomas 2021	NCT02853305	Study of Pembrolizumab With or Without Platinum-based Combination Chemotherapy Versus Chemotherapy Alone in Urothelial Carcinoma (MK-3475-361/KEYNOTE-361)	Phase 3	Randomized	Open Label	Experimental: Pembrolizumab + ST Chemotherapy (Pembro Combo) Experimental: Pembrolizumab (Pembro) Active Comparator: ST Chemotherapy (Chemo)	Experimental: Pembrolizumab + ST Chemotherapy (Pembro Combo) Participants receive pembrolizumab 200 mg IV on Day 1 of each 3-week cycle for a maximum of 35 doses PLUS standard therapy (ST) chemotherapy with EITHER cisplatin 70 mg/m^2 IV on Day 1 (or Day 2 if required per local guidelines) of each 3-week cycle + gemcitabine IV infusion 1,000 mg/m^2 on Day 1 and Day 8 of each 3-week cycle, OR carbo…	1American Indian or Alaska Native 47Asian 3Black or African American 213White 2More than one race 41Unknown or Not Reported	Pembrolizumab	PD-1	CTCAE 4.0	Urothelial Carcinoma	advanced or metastatic	200 mg intravenously (IV) on Day 1 of each 3-week cycle for a maximum of 35 doses.	1010	307	249
Nivolumab versus sorafenib in advanced hepatocellular carcinoma (CheckMate 459): a randomised, multicentre, open-label, phase 3 trial	Thomas Yau 1, Joong-Won Park 2, Richard S Finn 3, Ann-Lii Cheng 4, Philippe Mathurin 5, Julien Edeline 6, Masatoshi Kudo 7, James J Harding 8, Philippe Merle 9, Olivier Rosmorduc 10, Lucjan Wyrwicz 11, Eckart Schott 12, Su Pin Choo 13, Robin Kate Kelley 14, Wolfgang Sieghart 15, Eric Assenat 16, Renata Zaucha 17, Junji Furuse 18, Ghassan K Abou-Alfa 8, Anthony B El-Khoueiry 19, Ignacio Melero 20,…	2022	Thomas 2022	NCT02576509	An Investigational Immuno-therapy Study of Nivolumab Compared to Sorafenib as a First Treatment in Patients With Advanced Hepatocellular Carcinoma	Phase 3	Randomized	Open Label	Experimental: Nivolumab Active Comparator: Sorafenib	Drug: Nivolumab Specified Dose on Specified Days Drug: Sorafenib Specified Dose on Specified Days	165Asian 3Black or African American 199White 4Unknown or Not Reported	Nivolumab	PD-1	CTCAE 4.0	Hepatocellular Carcinoma	Advanced	Drug: Nivolumab Specified Dose on Specified Days	743	367	257
Randomized, Double-Blind, Phase III Trial of Ipilimumab Versus Placebo in Asymptomatic or Minimally Symptomatic Patients With Metastatic Chemotherapy-Naive Castration-Resistant Prostate Cancer	Tomasz M Beer 1, Eugene D Kwon 1, Charles G Drake 1, Karim Fizazi 1, Christopher Logothetis 1, Gwenaelle Gravis 1, Vinod Ganju 1, Jonathan Polikoff 1, Fred Saad 1, Piotr Humanski 1, Josep M Piulats 1, Pablo Gonzalez Mella 1, Siobhan S Ng 1, Dirk Jaeger 1, Francis X Parnis 1, Fabio A Franke 1, Javier Puente 1, Roman Carvajal 1, Lisa Sengeløv 1, M Brent McHenry 1, Arvind Varma 1, Alfonsus J van den…	2017	Tomasz 2017	NCT01057810	Phase 3 Study of Immunotherapy to Treat Advanced Prostate Cancer	Phase 3	Randomized	Open Label	Experimental: Ipilimumab Placebo Comparator: Placebo	Drug: Ipilimumab 5 mg/ml solution, Intravenous, 10 mg/kg, Every 3 weeks for up to 4 doses in the Induction Phase. Every 12 weeks in the Maintenance Phase. Up to 24 weeks in the Induction Phase. Treatment in the Maintenance Phase continues until total treatment period has reached three years,Treatment Stopping Criteria are met, withdrawal of consent, or study closure Drug: Placebo Solution, Intrav…	154North America 52South America 161Europe 33Australia	Ipilimumab	CTLA4	CTCAE 3.0	Prostate Cancer	Advanced	Drug: Ipilimumab 5 mg/ml solution, Intravenous, 10 mg/kg, Every 3 weeks for up to 4 doses in the Induction Phase. Every 12 weeks in the Maintenance Phase. Up to 24 weeks in the Induction Phase. Treatment in the Maintenance Phase continues until total treatment period has reached three years,Treatment Stopping Criteria are met, withdrawal of consent, or study closure Drug: Placebo Solution, Intrav…	837	399	381
Randomized clinical trial of pembrolizumab vs chemotherapy for previously untreated Chinese patients with PD-L1-positive locally advanced or metastatic non-small-cell lung cancer: KEYNOTE-042 China Study	Yi-Long Wu 1, Li Zhang 2, Yun Fan 3, JianYing Zhou 4, Li Zhang 5, Qing Zhou 1, Wei Li 6, ChengPing Hu 7, GongYan Chen 8, Xin Zhang 9, CaiCun Zhou 10, Thao Dang 11, Sara Sadowski 11, Debra A Kush 11, Yu Zhou 12, Ben Li 12, Tony Mok 13	2019	Yi-Long 2019	NCT03850444	Study of Pembrolizumab (MK-3475) Versus Platinum-Based Chemotherapy for Participants With Programmed Cell Death-Ligand 1 (PD-L1)-Positive Advanced or Metastatic Non-Small Cell Lung Cancer (MK-3475-042/KEYNOTE-042)-China Extension Study	Phase 3	Randomized	Open Label	Experimental: Pembrolizumab Active Comparator: SOC Treatment	Experimental: Pembrolizumab Participants receive pembrolizumab 200 mg intravenous (IV) on Day 1 of every 21-day cycle (every 3 weeks, or Q3W) for up to 35 treatments. Active Comparator: SOC Treatment Participants receive carboplatin target dose Area Under Curve (AUC) 5 (maximum dose 750 mg) or AUC 6 (maximum dose 900 mg) + paclitaxel 200 mg/m^2 IV on Day 1 of every 21-day cycle (Q3W) for a maximu…	128 Asian	Pembrolizumab	PD-1	CTCAE 4.0	Non-small-cell lung cancer	Advanced/metastatic	Pembrolizumab	262	128	105
Phase III, randomised trial of avelumab versus physician's choice of chemotherapy as third-line treatment of patients with advanced gastric or gastro-oesophageal junction cancer: primary analysis of JAVELIN Gastric 300	Y-J Bang 1, E Yañez Ruiz 2, E Van Cutsem 3, K-W Lee 4, L Wyrwicz 5, M Schenker 6, M Alsina 7, M-H Ryu 8, H-C Chung 9, L Evesque 10, S-E Al-Batran 11, S H Park 12, M Lichinitser 13, N Boku 14, M H Moehler 15, J Hong 16, H Xiong 16, R Hallwachs 17, I Conti 16, J Taieb 18	2018	Y-J 2018	NCT02625623	Avelumab in Third-Line Gastric Cancer (JAVELIN Gastric 300)	Phase 3	Randomized	Open Label	Experimental: Physician choice chemotherapy+Best Supportive Care (BSC) Active Comparator: Avelumab+BSC	Experimental: Physician choice chemotherapy+Best Supportive Care (BSC) Participants received BSC plus physician's choice chemotherapy. Chemotherapy comprises of one of the following: paclitaxel at a dose of 80 milligram per meter square (mg/m^2) on Days 1, 8, and 15 of a 4-week treatment cycle until confirmed progressive disease or unacceptable toxicity OR irinotecan at a dose of 150 mg/m^2 on Da…	119White 1Black or African American 47Asian 15Not collected/Missing 3Other	Avelumab	PD-L1	CTCAE 4.03	Gastric or Gastroesophageal Junction Adenocarcinoma Gastric Cancer Third Line	Unresectable, Recurrent, Locally Advanced or Metastatic	Participants received avelumab as a 1-hour intravenous (IV) infusion at 10 milligram per kilogram (mg/kg) once every 2-week treatment cycle until confirmed progressive disease or unacceptable toxicity along with BSC. BSC is defined as treatment administered with the intent to maximize quality of life without a specific antineoplastic regimen and is based on investigator's discretion.	371	185	90
Sintilimab versus docetaxel as second-line treatment in advanced or metastatic squamous non-small-cell lung cancer: an open-label, randomized controlled phase 3 trial (ORIENT-3)	Yuankai Shi 1, Lin Wu 2, Xinmin Yu 3, Puyuan Xing 1, Yan Wang 1, Jianying Zhou 4, Airong Wang 5, Jianhua Shi 6, Yi Hu 7, Ziping Wang 8, Guangyu An 9, Yong Fang 10, Sanyuan Sun 11, Caicun Zhou 12, Changli Wang 13, Feng Ye 14, Xingya Li 15, Junye Wang 16, Mengzhao Wang 17, Yunpeng Liu 18, Yanqiu Zhao 19, Ying Yuan 20, Jifeng Feng 21, Zhendong Chen 22, Jindong Shi 23, Tao Sun 24, Gang Wu 25, Yongqia…	2022	Yuankai 2022	NCT03150875	A Study Comparing the Efficacy and Safety Between IBI308 and Docetaxel in Patients With Advanced or Metastatic NSCLC	Phase 3	Randomized	Open Label	Experimental: IBI308 Active Comparator: docetaxel	Experimental: IBI308 injection; dosage form: 10ml:100mg; frequency: 200mgQ3W; duration: randomization to the date of the first documented tumor progression per RECIST v1.1 criteria Active Comparator: docetaxel injection; dosage form: 1ml:40mg; Frequency: 75mg/m2 Q3W; duration: randomization to the date of the first documented tumor progression per RECIST v1.1 criteria	145Asian	IBI308	PD-1	CTCAE 4.03	Non-small Cell Lung Cancer	Advanced or Metastatic	Experimental: IBI308 injection; dosage form: 10ml:100mg; frequency: 200mgQ3W; duration: randomization to the date of the first documented tumor progression per RECIST v1.1 criteria Active Comparator: docetaxel injection; dosage form: 1ml:40mg; Frequency: 75mg/m2 Q3W; duration: randomization to the date of the first documented tumor progression per RECIST v1.1 criteria	290	144	122
Nivolumab versus placebo in patients with relapsed malignant mesothelioma (CONFIRM): a multicentre, double-blind, randomised, phase 3 trial	Dean A Fennell 1, Sean Ewings 2, Christian Ottensmeier 3, Raffaele Califano 4, Gerard G Hanna 5, Kayleigh Hill 2, Sarah Danson 6, Nicola Steele 7, Mavis Nye 8, Lucy Johnson 2, Joanne Lord 9, Calley Middleton 2, Peter Szlosarek 10, Sam Chan 11, Aarti Gaba 12, Liz Darlison 13, Peter Wells-Jordan 14, Cathy Richards 14, Charlotte Poile 12, Jason F Lester 15, Gareth Griffiths 2; CONFIRM trial investig…	2021	Dean 2021	NCT03063450	CheckpOiNt Blockade For Inhibition of Relapsed Mesothelioma (CONFIRM)	Phase 3	Randomized	Quadruple (Participant, Care Provider, Investigator, Outcomes Assessor)	Experimental: Nivolumab Placebo Comparator: Placebo	Experimental: Nivolumab Nivolumab 240mg flat dose Q2W over 30 minutes IV until disease progression, to a maximum of 12 months Placebo Comparator: Placebo Sterile 0.9% sodium chloride Q2W over 30 minutes IV until disease progression, to a maximum of 12 months	NA	Nivolumab	PD-1	CTCAE 4.03	Mesothelioma	Relapsed	240mg as a 30-minute IV infusion, on Day 1 of every 14 day treatment cycle	332	221	163
Relatlimab and Nivolumab versus Nivolumab in Untreated Advanced Melanoma	Hussein A Tawbi 1, Dirk Schadendorf 1, Evan J Lipson 1, Paolo A Ascierto 1, Luis Matamala 1, Erika Castillo Gutiérrez 1, Piotr Rutkowski 1, Helen J Gogas 1, Christopher D Lao 1, Juliana Janoski De Menezes 1, Stéphane Dalle 1, Ana Arance 1, Jean-Jacques Grob 1, Shivani Srivastava 1, Mena Abaskharoun 1, Melissa Hamilton 1, Sarah Keidel 1, Katy L Simonsen 1, Anne Marie Sobiesk 1, Bin Li 1, F Stephen…	2022	Hussein 2022	NCT03470922	A Study of Relatlimab Plus Nivolumab Versus Nivolumab Alone in Participants With Advanced Melanoma (RELATIVITY-047)	Phase 2 Phase 3	Randomized	Quadruple (Participant, Care Provider, Investigator, Outcomes Assessor)	Experimental: Arm A: Relatlimab + Nivolumab Experimental: Arm B: Nivolumab	Specified dose on specified day	1American Indian or Alaska Native 5Black or African American 348White 5Unknown or Not Reported	Nivolumab	PD-1	CTCAE 5.0	Melanoma	unresectable stage III or IV melanoma	480 mg	714	359	339
Long-Term Outcomes With Nivolumab Plus Ipilimumab or Nivolumab Alone Versus Ipilimumab in Patients With Advanced Melanoma	Jedd D Wolchok 1, Vanna Chiarion-Sileni 2, Rene Gonzalez 3, Jean-Jacques Grob 4, Piotr Rutkowski 5, Christopher D Lao 6, C Lance Cowey 7, Dirk Schadendorf 8, John Wagstaff 9, Reinhard Dummer 10, Pier Francesco Ferrucci 11, Michael Smylie 12, Marcus O Butler 13, Andrew Hill 14, Ivan Márquez-Rodas 15, John B A G Haanen 16, Massimo Guidoboni 17, Michele Maio 18, Patrick Schöffski 19, Matteo S Carlin…	2022	Jedd 2022	NCT01844505	Phase 3 Study of Nivolumab or Nivolumab Plus Ipilimumab Versus Ipilimumab Alone in Previously Untreated Advanced Melanoma (CheckMate 067)	Phase 3	Randomized	Quadruple (Participant, Care Provider, Investigator, Outcomes Assessor)	Experimental: Arm A: Nivolumab+Placebo for Ipilimumab+Placebo for Nivolumab Experimental: Arm B: Nivolumab+Ipilimumab+Placebo for Nivolumab Experimental: Arm C: Ipilimumab+Placebo for Nivolumab	Experimental: Arm A: Nivolumab+Placebo for Ipilimumab+Placebo for Nivolumab Nivolumab 3 mg/kg solution intravenously every 2 weeks plus Placebo matching with Ipilimumab 0 mg/kg solution intravenously on weeks 1, 4 and Placebo matching with Nivolumab on weeks 4 for cycles 1 and 2, until documented disease progression, discontinuation due to toxicity, withdrawal of consent or the study ends Experim…	303+308white 2+6ASIAN 1AMERICAN INDIAN OR ALASKA NATIVE 1NATIVE HAWAIIAN OR OTHER PACIFIC ISLANDER 4+5OTHER 1NOT REPORTED	Nivolumab, Ipilimumab	PD-1/CTLA-4	CTCAE 4.0	Melanoma	stage III or stage IV	Nivolumab 3 mg/kg once every 2 weeks; or ipilimumab 3 mg/kg once every 3 weeks for four doses.	1296	624	537
Adjuvant Nivolumab versus Ipilimumab in Resected Stage III or IV Melanoma	Jeffrey Weber 1, Mario Mandala 1, Michele Del Vecchio 1, Helen J Gogas 1, Ana M Arance 1, C Lance Cowey 1, Stéphane Dalle 1, Michael Schenker 1, Vanna Chiarion-Sileni 1, Ivan Marquez-Rodas 1, Jean-Jacques Grob 1, Marcus O Butler 1, Mark R Middleton 1, Michele Maio 1, Victoria Atkinson 1, Paola Queirolo 1, Rene Gonzalez 1, Ragini R Kudchadkar 1, Michael Smylie 1, Nicolas Meyer 1, Laurent Mortier 1…	2017	Jeffrey 2017	NCT02388906	Efficacy Study of Nivolumab Compared to Ipilimumab in Prevention of Recurrence of Melanoma After Complete Resection of Stage IIIb/c or Stage IV Melanoma (CheckMate 238)	Phase 3	Randomized	Quadruple (Participant, Care Provider, Investigator, Outcomes Assessor)	Experimental: Ipilimumab and Placebo matching Nivolumab Experimental: Nivolumab and Placebo matching Ipilimumab	Nivolumab 3 mg/kg IV q2 wks and Ipilimumab placebo IV q3 wks for 4 doses then q12 wks starting at Wk 24 Ipilimumab 10 mg/kg IV q3 wks for 4 doses then q12 wks starting at Wk 24 and Nivolumab placebo IV q2 wks	43 Asian 1 Native Hawaiian or Other Pacific Islander 859 White 3 Unknown	Ipilimumab Nivolumab	PD-1/CTLA-4	CTCAE 4.0	Melanoma	stage IIIb/c or Stage IV Melanoma	Nivolumab 3 mg/kg IV q2 wks and Ipilimumab placebo IV q3 wks for 4 doses then q12 wks starting at Wk 24 Ipilimumab 10 mg/kg IV q3 wks for 4 doses then q12 wks starting at Wk 24 and Nivolumab placebo IV q2 wks	906	905	25
Efficacy and Safety of Pembrolizumab or Pembrolizumab Plus Chemotherapy vs Chemotherapy Alone for Patients With First-line, Advanced Gastric Cancer: The KEYNOTE-062 Phase 3 Randomized Clinical Trial	Kohei Shitara 1, Eric Van Cutsem 2, Yung-Jue Bang 3, Charles Fuchs 4, Lucjan Wyrwicz 5, Keun-Wook Lee 6, Iveta Kudaba 7, Marcelo Garrido 8, Hyun Cheol Chung 9, Jeeyun Lee 10, Hugo Raul Castro 11, Wasat Mansoor 12, Maria Ignez Braghiroli 13, Nina Karaseva 14, Christian Caglevic 15 16, Luis Villanueva 17, Eray Goekkurt 18, Hironaga Satake 19, Peter Enzinger 20, Maria Alsina 21, Al Benson 22, Joseph…	2020	Kohei 2020	NCT02494583	Study of Pembrolizumab (MK-3475) as First-Line Monotherapy and Combination Therapy for Treatment of Advanced Gastric or Gastroesophageal Junction Adenocarcinoma (MK-3475-062/KEYNOTE-062)	Phase 3	Randomized	Quadruple (Participant, Care Provider, Investigator, Outcomes Assessor)	Experimental: Pembrolizumab Monotherapy (Pembro Mono) Experimental: Pembrolizumab + SOC Chemotherapy (Pembro Combo) Placebo Comparator: Placebo + SOC Chemotherapy (SOC)	Experimental: Pembrolizumab Monotherapy (Pembro Mono) Participants receive pembrolizumab 200 mg, intravenously (IV) on Day 1 of each 3-week cycle (Q3W) Experimental: Pembrolizumab + SOC Chemotherapy (Pembro Combo) Participants receive pembrolizumab 200 mg Q3W plus cisplatin 80 mg/m^2 Q3W plus 5-FU 800 mg/m^2/day IV infusion on Days 1-5 Q3W. Capecitabine 1000 mg/m^2 twice a day (BID) on Days 1-14 …	9American Indian or Alaska Native 69Asian 1Native Hawaiian or Other Pacific Islander 4Black or African American 164White 9More than one race	Pembrolizumab	PD-1	CTCAE 4.0	Gastric Adenocarcinoma	Advanced	Experimental: Pembrolizumab Monotherapy (Pembro Mono) Participants receive pembrolizumab 200 mg, intravenously (IV) on Day 1 of each 3-week cycle (Q3W) Experimental: Pembrolizumab + SOC Chemotherapy (Pembro Combo) Participants receive pembrolizumab 200 mg Q3W plus cisplatin 80 mg/m^2 Q3W plus 5-FU 800 mg/m^2/day IV infusion on Days 1-5 Q3W. Capecitabine 1000 mg/m^2 twice a day (BID) on Days 1-14 …	763	254	242
Overall survival at 5 years of follow-up in a phase III trial comparing ipilimumab 10 mg/kg with 3 mg/kg in patients with advanced melanoma	Paolo Antonio Ascierto 1, Michele Del Vecchio 2, Andrzej Mackiewicz 3, Caroline Robert 4, Vanna Chiarion-Sileni 5, Ana Arance 6, Céleste Lebbé 7, Inge Marie Svane 8 9, Catriona McNeil 10, Piotr Rutkowski 11, Carmen Loquai 12, Laurent Mortier 13, Omid Hamid 14, Lars Bastholt 15, Brigitte Dreno 16, Dirk Schadendorf 17 18, Claus Garbe 19, Marta Nyakas 20, Jean-Jacques Grob 21, Luc Thomas 22, Gabriel…	2020	Paolo 2020	NCT01515189	Phase 3 Trial in Subjects With Metastatic Melanoma Comparing 3 mg/kg Ipilimumab Versus 10 mg/kg Ipilimumab	Phase 3	Randomized	Quadruple (Participant, Care Provider, Investigator, Outcomes Assessor)	Experimental: Arm 1: Ipilimumab (3 mg/kg) Experimental: Arm 2: Ipilimumab (10 mg/kg)	Ipilimumab 3 mg/kg solution intravenously once every 3 weeks for 4 doses; option for Re-induction, until disease progression or unacceptable toxicity Ipilimumab 10 mg/kg solution intravenously once every 3 weeks for 4 doses; option for Re-induction, until disease progression or unacceptable toxicity	NA	Ipilimumab	CTLA-4	NA	Melanoma	Metastatic	3 mg/kg and 10 mg/kg	831	727	688
Sugemalimab versus placebo after concurrent or sequential chemoradiotherapy in patients with locally advanced, unresectable, stage III non-small-cell lung cancer in China (GEMSTONE-301): interim results of a randomised, double-blind, multicentre, phase 3 trial	Qing Zhou 1, Ming Chen 2, Ou Jiang 3, Yi Pan 1, Desheng Hu 4, Qin Lin 5, Gang Wu 6, Jiuwei Cui 7, Jianhua Chang 8, Yufeng Cheng 9, Cheng Huang 10, Anwen Liu 11, Nong Yang 12, Youling Gong 13, Chuan Zhu 14, Zhiyong Ma 15, Jian Fang 16, Gongyan Chen 17, Jun Zhao 16, Anhui Shi 16, Yingcheng Lin 18, Guanghui Li 19, Yunpeng Liu 20, Dong Wang 21, Rong Wu 22, Xinhua Xu 23, Jianhua Shi 24, Zhihua Liu 25,…	2022	Qing 2022	NCT03728556	A Study of CS1001 in Subjects With Stage III Non-Small Cell Lung Cancer	Phase 3	Randomized	Quadruple (Participant, Care Provider, Investigator, Outcomes Assessor)	Experimental: CS1001monoclonal antibody Placebo Comparator: CS1001 Placebo	Biological: CS1001 monoclonal antibody Participant will receive CS1001 monoclonal antibody 1200 mg by intravenous infusion every 3 weeks, for up to 24 months Biological: CS1001 placebo Participant will receive CS1001 placebo by intravenous infusion every 3 weeks, for up to 24 months	NA	CS1001 monoclonal antibody	PD-L1	CTCAE 4.03	Non-Small Cell Lung Cancer	Stage III	Biological: CS1001 monoclonal antibody Participant will receive CS1001 monoclonal antibody 1200 mg by intravenous infusion every 3 weeks, for up to 24 months Biological: CS1001 placebo Participant will receive CS1001 placebo by intravenous infusion every 3 weeks, for up to 24 months	381	255	193
Durvalumab after Chemoradiotherapy in Stage III Non-Small-Cell Lung Cancer	Scott J Antonia 1, Augusto Villegas 1, Davey Daniel 1, David Vicente 1, Shuji Murakami 1, Rina Hui 1, Takashi Yokoi 1, Alberto Chiappori 1, Ki H Lee 1, Maike de Wit 1, Byoung C Cho 1, Maryam Bourhaba 1, Xavier Quantin 1, Takaaki Tokito 1, Tarek Mekhail 1, David Planchard 1, Young-Chul Kim 1, Christos S Karapetis 1, Sandrine Hiret 1, Gyula Ostoros 1, Kaoru Kubota 1, Jhanelle E Gray 1, Luis Paz-Are…	2017	Scott 2017	NCT02125461	A Global Study to Assess the Effects of MEDI4736 Following Concurrent Chemoradiation in Patients With Stage III Unresectable Non-Small Cell Lung Cancer (PACIFIC)	Phase 3	Randomized	Quadruple (Participant, Care Provider, Investigator, Outcomes Assessor)	Experimental: MEDI4736 Placebo Comparator: PLACEBO	Drug: MEDI4736 MEDI4736 by intravenous infusion. Treatment from Day 1 for a maximum of 12 months or study drug withdrawal if this occurs earlier . The 2:1 ratio (MEDI4736 to placebo). Other: PLACEBO PLACEBO by intravenous infusion. Treatment from Day 1 for a maximum of 12 months or study drug withdrawal if this occurs earlier . The 2:1 ratio (MEDI4736 to placebo).	337White 12Black or African American 120Asian 1Native Hawaiian or Pacific Islander 4American Indian or Alaska Native 1Other 1missing	MEDI4736	PD-L1	CTCAE 4.03	Non-Small Cell Lung Cancer	Stage III Unresectable	10 mg/kg Q2W via intravenous infusion for up to 12 months.	713	475	460
Nivolumab and Ipilimumab as Maintenance Therapy in Extensive-Disease Small-Cell Lung Cancer: CheckMate 451	Taofeek K Owonikoko 1, Keunchil Park 2, Ramaswamy Govindan 3, Neal Ready 4, Martin Reck 5, Solange Peters 6, Shaker R Dakhil 7, Alejandro Navarro 8, Jerónimo Rodríguez-Cid 9, Michael Schenker 10, Jong-Seok Lee 11, Vanesa Gutierrez 12, Ivor Percent 13, Daniel Morgensztern 3, Carlos H Barrios 14, Laurent Greillier 15, Sofia Baka 16, Miten Patel 17, Wen Hong Lin 18, Giovanni Selvaggi 18, Christine B…	2021	Taofeek 2021	NCT02538666	An Investigational Immuno-therapy Study of Nivolumab, or Nivolumab in Combination With Ipilimumab, or Placebo in Patients With Extensive-Stage Disease Small Cell Lung Cancer (ED-SCLC) After Completion of Platinum-based Chemotherapy (CheckMate 451)	Phase 3	Randomized	Quadruple (Participant, Care Provider, Investigator, Outcomes Assessor)	Experimental: Nivolumab monotherapy Experimental: Nivolumab and ipilimumab combination therapy Placebo Comparator: Placebo	Experimental: Nivolumab monotherapy Nivolumab intravenous fusion Experimental: Nivolumab and ipilimumab combination therapy Nivolumab and ipilimumab intravenous fusion Placebo Comparator: Placebo Placebo	94Asian 198white 2Black or African American 6Other	Nivolumab	PD-1	CTCAE 4.0	Lung Cancer	Extensive-Stage	240 mg	907	300	170
Pembrolizumab versus placebo as post-nephrectomy adjuvant therapy for clear cell renal cell carcinoma (KEYNOTE-564): 30-month follow-up analysis of a multicentre, randomised, double-blind, placebo-controlled, phase 3 trial	Thomas Powles 1, Piotr Tomczak 2, Se Hoon Park 3, Balaji Venugopal 4, Thomas Ferguson 5, Stefan N Symeonides 6, Jaroslav Hajek 7, Howard Gurney 8, Yen-Hwa Chang 9, Jae Lyun Lee 10, Naveed Sarwar 11, Antoine Thiery-Vuillemin 12, Marine Gross-Goupil 13, Mauricio Mahave 14, Naomi B Haas 15, Piotr Sawrycki 16, Joseph E Burgents 17, Lei Xu 17, Kentaro Imai 17, David I Quinn 18, Toni K Choueiri 19; KEY…	2022	Thomas 2022	NCT03142334	Safety and Efficacy Study of Pembrolizumab (MK-3475) as Monotherapy in the Adjuvant Treatment of Renal Cell Carcinoma Post Nephrectomy (MK-3475-564/KEYNOTE-564)	Phase 3	Randomized	Quadruple (Participant, Care Provider, Investigator, Outcomes Assessor)	Experimental: Pembrolizumab Placebo Comparator: Placebo	Experimental: Pembrolizumab Participants receive pembrolizumab 200 mg via intravenous (IV) infusion on Day 1 of each 3-week cycle for up to 17 cycles (up to approximately 1 year). Placebo Comparator: Placebo Participants receive placebo (saline solution) via IV infusion on Day 1 of each 3-week cycle for up to 17 cycles (up to approximately 1 year).	10 American Indian or Alaska Native 63 Asian 7 Black or African American 372 White 8 More than one race 36 Unknown or Not Reported	Pembrolizumab	PD-1	NA	Renal Cell Carcinoma	intermediate-high risk, high risk and M1 NED RCC	Experimental: Pembrolizumab Participants receive pembrolizumab 200 mg via intravenous (IV) infusion on Day 1 of each 3-week cycle for up to 17 cycles (up to approximately 1 year). Placebo Comparator: Placebo Participants receive placebo (saline solution) via IV infusion on Day 1 of each 3-week cycle for up to 17 cycles (up to approximately 1 year).	994	488	470
Nivolumab in patients with advanced gastric or gastro-oesophageal junction cancer refractory to, or intolerant of, at least two previous chemotherapy regimens (ONO-4538-12, ATTRACTION-2): a randomised, double-blind, placebo-controlled, phase 3 trial	Yoon-Koo Kang 1, Narikazu Boku 2, Taroh Satoh 3, Min-Hee Ryu 1, Yee Chao 4, Ken Kato 5, Hyun Cheol Chung 6, Jen-Shi Chen 7, Kei Muro 8, Won Ki Kang 9, Kun-Huei Yeh 10, Takaki Yoshikawa 11, Sang Cheul Oh 12, Li-Yuan Bai 13, Takao Tamura 14, Keun-Wook Lee 15, Yasuo Hamamoto 16, Jong Gwang Kim 17, Keisho Chin 18, Do-Youn Oh 19, Keiko Minashi 20, Jae Yong Cho 21, Masahiro Tsuda 22, Li-Tzong Chen 23	2017	Yoon-Koo 2017	NCT02267343	Study of ONO-4538 in Unresectable Advanced or Recurrent Gastric Cancer	Phase 3	Randomized	Quadruple (Participant, Care Provider, Investigator, Outcomes Assessor)	Experimental: ONO-4538 Arm Placebo Comparator: Placebo Arm	Experimental: ONO-4538 Arm ONO-4538 3 mg/kg solution intravenously every 2 weeks until documented disease progression, discontinuation due to toxicity, withdrawal of consent or the study ends Placebo Comparator: Placebo Arm Placebo intravenously every 2 weeks until documented disease progression, discontinuation due to toxicity, withdrawal of consent or the study ends	NA	Nivolumab	PD-1	CTCAE 4.0	Gastric Cancer	Unresectable Advanced or Recurrent	Experimental: ONO-4538 Arm ONO-4538 3 mg/kg solution intravenously every 2 weeks until documented disease progression, discontinuation due to toxicity, withdrawal of consent or the study ends Placebo Comparator: Placebo Arm Placebo intravenously every 2 weeks until documented disease progression, discontinuation due to toxicity, withdrawal of consent or the study ends	493	330	141
Adjuvant Nivolumab versus Placebo in Muscle-Invasive Urothelial Carcinoma	Dean F Bajorin 1, J Alfred Witjes 1, Jürgen E Gschwend 1, Michael Schenker 1, Begoña P Valderrama 1, Yoshihiko Tomita 1, Aristotelis Bamias 1, Thierry Lebret 1, Shahrokh F Shariat 1, Se Hoon Park 1, Dingwei Ye 1, Mads Agerbaek 1, Deborah Enting 1, Ray McDermott 1, Pablo Gajate 1, Avivit Peer 1, Matthew I Milowsky 1, Alexander Nosov 1, João Neif Antonio Jr 1, Krzysztof Tupikowski 1, Laurence Toms …	2021	Dean 2021	NCT02632409	An Investigational Immuno-therapy Study of Nivolumab, Compared to Placebo, in Patients With Bladder or Upper Urinary Tract Cancer, Following Surgery to Remove the Cancer (CheckMate 274)	Phase 3	Randomized	Triple (Participant, Care Provider, Investigator)	Experimental: Nivolumab Placebo Comparator: Placebo	Nivolumab 240mg IV Q2W Placebo dose as specified	1 American Indian or Alaska Native 80 Asian 2 Black or African American 264 White 6 Unknown	Nivolumab	PD-1	CTCAE 4.0	Urothelial Carcinoma	NA	Nivolumab 240mg IV Q2W Placebo dose as specified	709	351	347
Pembrolizumab versus placebo as adjuvant therapy for completely resected stage IB-IIIA non-small-cell lung cancer (PEARLS/KEYNOTE-091): an interim analysis of a randomised, triple-blind, phase 3 trial	Mary O'Brien 1, Luis Paz-Ares 2, Sandrine Marreaud 3, Urania Dafni 4, Kersti Oselin 5, Libor Havel 6, Emilio Esteban 7, Dolores Isla 8, Alex Martinez-Marti 9, Martin Faehling 10, Masahiro Tsuboi 11, Jong-Seok Lee 12, Kazuhiko Nakagawa 13, Jing Yang 14, Ayman Samkari 14, Steven M Keller 14, Murielle Mauer 3, Nitish Jha 3, Rolf Stahel 15, Benjamin Besse 16, Solange Peters 17; EORTC-1416-LCG/ETOP 8-…	2022	Mary 2022	NCT02504372	Study of Pembrolizumab (MK-3475) vs Placebo for Participants With Non-small Cell Lung Cancer After Resection With or Without Standard Adjuvant Therapy (MK-3475-091/KEYNOTE-091) (PEARLS)	Phase 3	Randomized	Triple (Participant, Investigator, Outcomes Assessor)	Experimental: Pembrolizumab Participants receive pembrolizumab 200 mg, intravenously (IV), every 3 weeks, for one year (expected maximum 18 doses). Placebo Comparator: Placebo Participants receive placebo, IV, every 3 weeks, for one year (expected maximum 18 doses).	Experimental: Pembrolizumab Participants receive pembrolizumab 200 mg, intravenously (IV), every 3 weeks, for one year (expected maximum 18 doses). Placebo Comparator: Placebo Participants receive placebo, IV, every 3 weeks, for one year (expected maximum 18 doses).	1American Indian or Alaskan Native, 107Asian, 4Multiple, 6Other, 450White, 22Missing	pembrolizumab	PD-1	CTCAE 4.03	Non-small Cell Lung Cancer	Stage IB/II-IIIA	200 mg, intravenously (IV), every 3 weeks, for one year (expected maximum 18 doses).	1177	580	556
Pembrolizumab As Second-Line Therapy in Patients With Advanced Hepatocellular Carcinoma in KEYNOTE-240: A Randomized, Double-Blind, Phase III Trial	Richard S Finn 1, Baek-Yeol Ryoo 2, Philippe Merle 3, Masatoshi Kudo 4, Mohamed Bouattour 5, Ho Yeong Lim 6, Valeriy Breder 7, Julien Edeline 8, Yee Chao 9, Sadahisa Ogasawara 10, Thomas Yau 11, Marcelo Garrido 12, Stephen L Chan 13, Jennifer Knox 14, Bruno Daniele 15, Scot W Ebbinghaus 16, Erluo Chen 16, Abby B Siegel 16, Andrew X Zhu 17, Ann-Lii Cheng 18; KEYNOTE-240 investigators	2020	Richard 2020	NCT02702401	Study of Pembrolizumab (MK-3475) vs. Best Supportive Care in Participants With Previously Systemically Treated Advanced Hepatocellular Carcinoma (MK-3475-240/KEYNOTE-240)	Phase 3	Randomized	Triple (Participant, Investigator, Outcomes Assessor)	Experimental: Pembrolizumab+Best Supportive Care Placebo Comparator: Placebo+Best Supportive Care	Experimental: Pembrolizumab+Best Supportive Care Participants receive a pembrolizumab 200 mg intravenous (IV) infusion on Day 1 of each 3-week cycle for up to 35 cycles of treatment PLUS BSC. Participants who complete 35 administrations or achieve a complete response (CR) but progress after discontinuation can initiate a second course of pembrolizumab for up to 17 cycles (approximately 1 addition…	5American Indian or Alaska Native 113Asian 1Native Hawaiian or Other Pacific Islander 13Black or African American 143White 3More than one race	Pembrolizumab	PD-1	CTCAE 4.0	Hepatocellular Carcinoma	Advanced	Experimental: Pembrolizumab+Best Supportive Care Participants receive a pembrolizumab 200 mg intravenous (IV) infusion on Day 1 of each 3-week cycle for up to 35 cycles of treatment PLUS BSC. Participants who complete 35 administrations or achieve a complete response (CR) but progress after discontinuation can initiate a second course of pembrolizumab for up to 17 cycles (approximately 1 addition…	413	279	269
