# Supplementary material for: Cancer type-specific adverse events of immune checkpoint inhibitors: A systematic review and meta-analysis
Source: Heliyon. 2025 Jan 2;11(1):e41597. doi: 10.1016/j.heliyon.2024.e41597 (PMC11757769; doi:10.1016/j.heliyon.2024.e41597)
Supplement: Multimedia component 3 [file mmc3.csv]

	Tong: Agree	Tong: Disagree	Total
Tang: Agree	75	13	88
Tang: Disagree	31	5983	6014
Total	106	5996	6102
Po	0.992789249
Pe	36069272	5911.057358	0.968708187
k	0.769564307
