# Supplementary material for: Cancer type-specific adverse events of immune checkpoint inhibitors: A systematic review and meta-analysis
Source: Heliyon. 2025 Jan 2;11(1):e41597. doi: 10.1016/j.heliyon.2024.e41597 (PMC11757769; doi:10.1016/j.heliyon.2024.e41597)
Supplement: Multimedia component 5 [file mmc5.zip]

Archive with 1 entries (1 files):
- hly_00041597_full text analyzed.enl
